# Supplementary material for: Social support mediates the relationship between depression and subjective well-being in elderly patients with chronic diseases: Evidence from a survey in Rural Western China
Source: PLoS One. 2025 Jun 2;20(6):e0325029. doi: 10.1371/journal.pone.0325029 (PMC12129150; doi:10.1371/journal.pone.0325029)
Supplement: S1 Dataset — (XLSX) [file pone.0325029.s002.xlsx]

## Sheet: Raw Data
	General information questionnaire															Memorial University of Newfoundland Scale of Happiness (MUNSH)																														Social Support Rating Scale (SSRS)
Serial Number	Gender	Age (years)	Age group	Education	Marital status	Living arrangement	Family relationship	Whether the children work away from home（1=No；2=Yes）	Number of chronic diseases (types)	Disease severity	Self-care ability	Family doctor contract	Precise poverty alleviation status	Minimum living allowance	Social activity participation	M1	M2	M3	M4	M5	M6	M7	M8	M9	M10	M11	M12	M13	M14	M15	M16	M17	M18	M19	M20	M21	M22	M23	M24	Positive Affect（PA）	Negative Affect（NA）	Positive Experience（PE）	Negative Experience（NE）	SWB Total Score	SWB Total Score Grading	SS1	SS2	SS3	SS4
1	1	68	1	1	1	1	2	2	2	1	2	2	1	1	4	0	0	0	0	2	2	2	2	2	2	0	0	0	0	2	2	2	2	2	2	1	2	0	0	2	10	5	10	11	1	2	1	3	3
2	2	72	2	1	2	1	3	1	1	1	2	2	2	1	4	0	1	2	0	0	0	0	0	0	2	0	0	0	2	2	0	0	2	2	0	0	2	2	0	5	0	8	4	33	2	2	1	3	3
3	1	74	2	1	1	1	3	1	2	1	2	2	2	1	4	0	2	2	1	2	2	2	0	0	2	1	2	1	2	0	0	2	2	2	0	2	0	2	1	7	6	11	6	30	2	2	1	3	3
4	1	77	2	1	2	1	4	1	2	1	2	2	1	1	4	0	2	0	0	2	1	1	1	0	1	0	0	0	0	0	2	1	0	2	0	0	2	0	2	3	5	4	5	21	2	2	1	3	3
5	2	80	2	2	1	2	3	2	3	2	3	1	2	1	1	0	1	0	0	2	2	2	2	2	2	0	0	2	2	0	0	2	0	2	0	2	0	2	1	3	10	9	4	22	2	4	4	4	2
6	1	62	1	1	2	2	1	1	2	1	2	2	1	1	3	0	0	0	0	2	2	0	2	2	0	0	0	2	0	0	2	2	2	2	2	0	2	0	0	0	8	2	12	6	1	4	3	4	2
7	1	70	1	1	2	2	2	2	2	2	2	2	1	1	3	0	0	0	0	2	2	1	2	0	2	1	0	0	0	0	2	2	0	2	2	0	2	0	2	2	7	4	9	14	2	4	4	2	2
8	2	70	1	1	2	1	4	2	2	1	3	2	1	1	2	0	0	0	0	2	2	2	2	2	0	2	0	0	0	0	2	2	2	2	0	0	0	0	0	0	10	2	8	8	1	1	1	1	2
9	1	71	2	1	1	2	4	1	1	1	2	2	2	1	3	2	0	0	2	0	0	0	0	0	2	0	0	0	0	2	0	0	0	2	2	2	0	2	2	6	0	10	2	38	3	4	3	4	2
10	1	72	2	1	1	2	2	1	1	1	3	2	1	1	4	0	0	0	2	0	2	2	1	0	0	0	0	2	0	0	0	2	2	2	2	2	0	0	2	2	5	6	8	19	2	2	3	3	3
11	1	75	2	1	1	2	4	1	2	2	2	2	1	1	2	0	2	2	0	0	0	0	2	0	2	0	2	0	2	2	2	0	2	2	0	2	0	0	2	6	2	12	4	36	3	2	4	1	4
12	2	81	3	2	1	2	3	2	2	2	3	2	2	1	4	2	2	0	0	2	0	0	0	0	2	1	0	1	2	0	0	0	2	2	0	1	2	2	1	6	2	8	6	30	2	2	4	1	1
13	1	60	1	1	1	2	2	2	3	3	2	2	1	1	2	0	0	2	2	0	0	0	0	0	2	0	0	0	2	2	0	0	2	0	0	0	2	0	2	6	0	6	4	32	2	1	3	1	1
14	2	63	1	2	1	2	4	1	2	2	2	2	2	1	2	0	0	2	0	2	0	0	0	2	2	0	0	0	0	0	0	0	0	2	0	2	0	2	1	4	4	7	0	31	2	2	3	2	2
15	1	64	1	1	2	2	3	1	2	2	2	2	1	1	2	0	2	0	0	2	2	2	2	2	0	0	0	0	2	2	0	2	2	2	2	0	2	0	0	2	10	6	8	14	2	2	4	2	2
16	2	64	1	1	2	2	3	2	3	3	2	2	2	1	2	0	2	2	0	0	0	2	2	0	2	0	2	2	2	2	2	0	0	2	2	2	0	2	1	6	4	13	6	33	2	3	4	3	2
17	1	65	1	1	2	2	2	2	3	3	2	2	1	1	2	0	2	0	0	0	2	0	0	0	0	0	0	0	2	0	2	2	2	2	2	2	2	0	0	2	2	6	10	20	2	2	3	2	2
18	2	66	1	1	2	2	3	1	1	2	3	2	2	2	2	0	0	0	0	2	0	0	0	2	2	0	0	0	0	0	0	0	0	2	0	2	0	2	1	2	4	7	0	29	2	3	2	1	2
19	2	66	1	3	2	2	3	2	3	2	2	2	2	2	3	2	0	2	0	0	0	0	0	0	2	0	2	0	0	2	0	0	0	2	0	2	0	2	2	6	0	12	0	42	3	4	4	4	3
20	2	67	1	1	1	2	3	2	3	3	2	2	1	1	2	0	0	0	0	2	2	0	0	0	0	2	2	0	0	0	0	2	2	2	0	2	0	0	2	0	4	8	6	22	2	2	4	2	2
21	1	75	2	1	1	1	4	2	3	1	1	2	1	1	1	2	0	0	2	0	0	0	0	0	2	0	2	2	2	2	0	0	0	2	0	0	0	0	2	6	0	10	2	38	3	1	1	1	2
22	1	77	2	1	1	1	2	2	3	1	1	2	2	1	1	0	2	2	2	0	2	0	0	0	2	0	0	0	2	2	0	2	0	2	0	0	0	2	2	8	2	10	2	38	3	1	1	1	2
23	2	80	2	3	1	2	4	2	3	3	2	2	1	1	2	0	2	2	2	0	0	0	0	0	2	2	2	0	2	0	0	0	0	2	0	2	0	0	2	8	0	10	2	40	3	1	3	1	1
24	1	83	3	1	1	2	3	1	2	2	2	2	2	2	3	0	0	0	0	2	2	0	0	2	2	0	0	2	0	0	2	2	2	2	2	0	2	2	0	2	6	4	12	12	1	4	4	4	3
25	1	65	1	1	2	2	2	2	3	3	2	2	1	2	2	0	2	0	0	0	2	0	0	0	0	0	0	0	2	0	2	2	2	2	2	2	2	0	0	2	2	6	10	20	2	3	4	3	4
26	2	60	1	2	1	2	2	1	1	1	3	2	1	1	2	0	2	2	0	0	2	2	2	2	2	0	0	0	2	0	2	2	2	0	2	0	2	0	2	6	8	4	10	16	2	2	4	3	1
27	1	61	1	1	1	2	4	1	2	2	2	2	1	1	3	0	0	0	0	0	0	2	0	0	0	0	2	0	0	2	0	0	2	2	0	2	0	0	2	0	2	10	2	30	2	3	4	3	2
28	1	61	1	2	2	2	4	1	2	2	2	2	2	1	3	2	0	0	0	0	0	0	0	0	2	0	2	0	0	2	0	0	0	2	0	2	0	2	2	4	0	12	0	40	3	4	4	3	3
29	2	61	1	2	2	2	4	1	3	2	2	2	1	1	2	0	0	2	0	0	0	2	0	0	2	0	0	0	0	0	0	0	2	2	0	0	0	0	0	4	2	2	2	26	2	4	4	4	4
30	2	64	1	3	2	2	4	2	1	2	2	2	2	1	3	2	0	2	0	0	0	0	0	0	2	0	2	0	0	2	0	0	0	2	0	2	0	2	0	6	0	10	0	40	3	4	4	3	3
31	2	67	1	2	2	2	3	2	2	2	3	2	2	1	3	0	0	2	0	2	0	2	2	0	2	2	1	0	2	2	0	0	2	2	0	0	2	2	1	4	6	10	6	26	2	2	2	3	2
32	2	67	1	1	2	2	4	2	3	3	3	2	2	1	3	0	2	1	1	2	0	0	0	0	2	1	0	0	2	2	1	0	2	2	0	0	0	2	0	6	2	8	4	32	2	2	2	3	2
33	1	60	1	1	2	2	4	2	2	1	2	2	1	1	3	0	0	2	0	2	2	0	2	2	2	0	0	0	2	0	2	2	2	2	2	0	0	0	0	4	8	4	8	16	2	3	4	2	3
34	2	62	1	1	1	2	3	1	2	1	2	2	1	1	2	0	0	0	0	2	2	2	2	2	0	0	0	0	0	0	2	2	2	2	0	0	2	0	2	0	10	4	8	10	1	3	4	4	4
35	2	62	1	2	1	2	2	2	3	3	1	2	1	1	1	0	2	0	0	2	2	2	0	1	2	2	2	0	2	0	0	2	2	2	2	2	2	0	2	4	7	10	10	21	2	1	4	2	4
36	1	62	1	1	2	2	4	1	3	2	2	2	2	1	2	2	0	0	0	0	0	0	0	0	2	0	2	0	0	2	0	0	0	2	2	0	2	2	2	4	0	10	4	34	2	3	4	4	3
37	1	63	1	1	2	2	4	1	2	2	2	2	2	2	2	0	0	2	2	0	0	0	2	2	2	0	0	0	2	2	2	0	2	2	0	0	2	2	0	6	4	8	6	28	2	2	4	4	4
38	1	63	1	2	2	2	3	1	3	1	2	2	2	1	2	0	1	2	1	0	0	0	1	0	2	1	1	0	2	1	1	0	2	2	0	1	2	2	1	6	1	10	6	33	2	2	4	4	4
39	2	64	1	1	2	2	3	2	3	1	2	2	2	1	2	0	2	2	2	0	0	0	0	0	2	0	1	1	2	2	1	0	2	2	0	2	2	2	1	8	0	12	6	38	3	2	4	4	4
40	1	65	1	1	1	2	2	1	2	2	2	2	1	2	2	0	2	2	0	0	2	2	2	2	0	0	0	2	2	0	2	2	2	2	2	0	2	0	0	4	8	4	12	12	1	2	4	4	4
41	1	65	1	1	2	1	4	1	2	1	2	2	2	1	2	0	0	2	0	0	0	0	0	0	2	0	0	0	0	0	0	0	2	2	0	0	2	2	0	4	0	4	4	28	2	1	1	2	2
42	2	66	1	2	1	1	3	1	2	2	1	2	1	1	1	0	0	2	0	2	2	0	2	2	2	0	0	0	0	0	2	2	2	2	0	0	0	0	0	4	8	2	6	16	2	1	1	2	3
43	2	69	1	1	1	2	3	2	3	1	2	2	2	1	2	0	0	0	2	2	0	0	0	2	0	0	0	2	2	2	0	0	0	2	0	0	2	2	0	2	4	8	4	26	2	2	4	4	4
44	1	69	1	1	2	2	4	2	2	1	2	2	2	1	3	0	1	0	0	2	0	2	0	2	2	2	0	2	0	0	0	0	2	2	0	2	0	2	1	3	6	7	6	22	2	3	4	2	3
45	2	70	1	1	2	2	4	2	1	1	2	2	2	1	3	0	2	2	2	0	0	0	0	0	2	0	2	0	2	2	0	0	0	2	0	2	0	2	2	8	0	14	0	46	3	3	4	2	3
46	2	71	2	1	1	2	2	2	2	1	2	2	1	1	3	1	2	0	2	2	2	0	1	1	2	0	2	0	1	2	1	2	0	2	2	2	0	0	1	7	6	10	5	30	2	3	4	4	4
47	1	71	2	1	1	2	4	1	2	2	2	2	2	1	4	2	0	0	2	0	0	0	0	0	2	0	0	0	0	2	0	0	0	2	2	2	0	2	2	6	0	10	2	38	3	4	4	4	3
48	1	73	2	2	1	1	2	1	3	2	1	2	2	1	1	0	2	2	2	0	0	0	0	0	2	0	2	0	2	2	0	0	0	2	0	0	0	2	2	8	0	12	0	44	3	1	1	2	3
49	2	75	2	2	2	1	3	2	2	1	2	2	2	1	2	2	2	0	2	0	0	0	0	0	2	0	2	0	2	2	0	0	0	2	0	2	0	2	2	8	0	14	0	46	3	1	1	2	2
50	1	75	2	1	2	2	3	2	3	3	1	2	2	1	1	1	2	0	2	2	2	2	2	2	2	0	0	2	2	0	0	2	0	2	0	0	2	2	2	7	10	8	6	23	2	1	4	3	2
51	1	75	2	1	2	2	3	2	2	1	2	2	2	1	3	0	0	2	0	2	0	0	0	0	2	0	0	0	0	0	0	0	0	2	0	0	0	2	0	4	2	4	0	30	2	3	4	2	3
52	1	76	2	1	1	2	3	2	3	3	2	2	2	1	4	0	1	2	2	0	0	0	0	0	2	0	2	0	2	2	0	0	0	2	0	2	0	2	0	7	0	12	0	43	3	4	2	4	4
53	2	77	2	1	2	2	3	2	3	1	2	2	2	1	3	2	2	0	2	0	0	0	2	0	2	0	2	0	2	2	0	0	0	0	0	2	0	2	0	8	2	10	0	40	3	3	4	2	3
54	1	77	2	1	2	2	3	2	2	1	2	2	2	1	3	0	2	2	2	0	0	0	0	0	2	0	2	0	2	2	0	0	0	2	0	2	0	2	2	8	0	14	0	46	3	3	4	2	3
55	2	77	2	1	2	2	4	1	3	1	2	2	2	1	2	0	2	2	2	0	2	0	0	2	2	2	0	0	0	2	0	2	2	2	0	0	2	2	0	8	4	6	8	26	2	2	4	4	4
56	1	80	2	1	1	2	2	1	3	1	2	2	2	1	4	0	2	2	2	0	0	0	1	2	2	1	0	0	2	2	1	0	0	2	1	0	0	2	1	8	3	9	3	35	2	3	4	4	2
57	1	60	1	1	2	2	4	1	1	1	2	2	2	1	2	0	0	2	0	2	0	0	0	2	2	0	0	0	0	0	0	0	0	2	0	2	0	2	1	4	4	7	0	31	2	2	2	2	2
58	1	64	1	1	2	2	3	1	2	2	2	2	2	1	2	2	0	0	0	0	2	0	0	0	2	2	0	0	2	2	0	2	0	2	0	2	2	2	2	4	2	12	6	32	2	3	4	4	2
59	2	65	1	2	2	2	3	2	1	1	2	2	2	1	2	0	2	0	0	0	2	2	2	0	2	0	0	0	2	0	2	2	2	2	0	0	0	2	0	4	6	6	6	22	2	2	2	2	2
60	2	67	1	1	2	2	3	1	2	2	2	2	2	1	4	0	2	2	2	0	0	0	0	0	2	0	2	2	2	2	0	0	2	0	0	2	0	2	0	8	0	10	4	38	3	4	4	4	4
61	2	68	1	3	2	2	3	2	1	2	2	2	1	1	2	2	0	2	0	0	0	0	0	0	2	0	2	0	0	0	0	0	0	2	0	0	0	0	1	6	0	5	0	35	2	2	4	3	3
62	1	70	1	1	1	2	3	1	1	2	2	2	1	1	2	0	2	0	0	2	2	2	0	0	2	0	0	0	0	0	2	2	0	2	0	0	2	0	0	4	6	2	6	18	2	2	4	3	3
63	2	80	2	2	1	2	3	2	1	2	2	1	2	1	2	0	1	0	0	2	2	2	2	2	2	0	0	2	2	0	0	2	0	2	0	2	0	2	1	3	10	9	4	22	2	2	4	3	3
64	2	61	1	2	2	2	4	1	2	2	3	2	1	1	3	0	0	2	0	0	0	2	0	0	2	0	0	0	0	0	0	0	2	2	0	0	0	0	0	4	2	2	2	26	2	3	4	3	4
65	2	68	1	1	2	2	4	2	2	2	2	2	1	1	2	2	0	2	2	0	0	0	0	2	0	2	0	2	2	2	0	0	0	2	0	2	0	0	2	6	2	10	4	34	2	3	4	4	2
66	2	70	1	2	2	2	2	1	3	3	2	2	2	1	2	2	2	0	1	0	0	0	0	0	2	0	2	0	2	2	0	0	0	2	0	0	0	2	2	7	0	12	0	43	3	2	4	2	3
67	1	71	2	2	2	2	2	2	3	3	3	2	1	1	3	0	2	0	0	2	2	0	2	2	0	0	0	2	0	0	2	2	0	2	2	0	2	0	0	2	8	2	10	10	1	3	4	3	4
68	1	74	2	1	2	2	4	1	3	3	2	2	2	1	4	2	0	0	2	0	0	0	0	0	2	0	0	0	0	0	0	0	0	2	0	0	0	2	2	6	0	6	0	36	3	3	4	4	4
69	1	76	2	1	1	2	3	2	3	3	2	2	2	1	4	0	0	0	0	2	0	0	0	0	2	0	0	0	0	0	2	0	0	2	0	0	0	2	0	2	2	4	2	26	2	3	4	4	4
70	1	81	3	1	1	2	4	2	2	2	2	2	2	1	2	0	2	2	2	2	2	2	2	0	2	2	0	0	2	2	2	2	0	2	0	2	0	2	0	8	8	10	6	28	2	2	4	2	3
71	1	66	1	1	2	2	4	1	3	2	2	2	2	1	3	2	0	0	2	0	0	0	2	2	2	2	0	2	0	2	0	0	2	2	0	2	0	2	2	6	4	10	6	30	2	4	2	4	4
72	1	75	2	1	2	2	4	2	3	1	2	2	2	1	2	0	0	2	0	2	0	0	0	2	2	0	0	0	2	0	0	0	0	2	0	2	0	2	1	4	4	9	0	33	2	3	4	4	3
73	2	82	3	1	2	2	1	2	3	1	2	2	1	1	2	0	0	0	0	0	0	0	2	2	2	2	2	0	0	2	2	0	0	2	0	2	2	0	2	2	4	10	6	26	2	3	4	4	3
74	1	64	1	1	2	2	2	1	2	2	2	2	1	1	3	0	0	0	0	2	0	2	2	2	0	2	0	0	2	2	2	0	2	2	0	0	0	0	0	0	8	6	6	16	2	3	4	4	3
75	2	67	1	3	2	2	4	2	3	3	2	2	2	1	3	2	0	0	0	0	0	0	0	0	2	0	2	0	2	2	0	0	0	2	0	2	0	2	2	4	0	14	0	42	3	3	4	4	3
76	1	73	2	1	1	2	4	1	1	1	3	2	1	1	2	0	2	0	0	2	2	2	0	2	2	0	0	0	2	2	2	2	2	2	0	2	0	0	2	4	8	10	6	24	2	2	4	4	4
77	2	78	2	1	2	1	4	2	1	1	2	2	1	1	2	0	0	0	0	2	2	2	2	2	0	2	0	0	0	0	2	2	2	2	0	0	0	0	0	0	10	2	8	8	1	2	1	2	2
78	1	79	2	1	1	2	4	1	2	1	3	2	2	1	2	2	0	0	0	0	0	0	0	0	2	0	0	0	0	2	0	0	0	2	0	2	2	2	2	4	0	10	2	36	3	2	4	4	4
79	1	84	3	1	1	2	3	1	2	2	2	2	1	1	2	0	0	0	0	2	2	0	2	0	0	2	0	0	0	2	2	2	2	2	2	0	0	0	0	0	6	4	10	12	2	4	2	1	1
80	1	60	1	1	2	2	4	1	3	3	3	2	1	1	3	2	0	2	0	0	0	0	0	0	2	0	0	0	0	2	0	0	0	2	0	0	0	0	1	6	0	5	0	35	2	4	2	2	2
81	1	60	1	1	2	1	2	1	3	3	2	2	1	2	2	0	2	0	0	2	2	0	2	2	2	0	0	0	0	2	2	2	2	2	0	0	2	0	0	4	8	4	8	16	2	1	1	1	1
82	1	61	1	1	2	1	4	2	3	3	2	2	1	2	2	0	2	0	0	2	0	2	2	2	0	0	2	0	0	2	2	0	0	2	0	2	2	0	2	2	8	10	4	24	2	1	1	1	1
83	1	61	1	1	1	1	4	1	2	2	2	2	1	2	2	0	0	0	0	0	0	2	0	0	0	0	2	0	0	2	0	0	2	2	0	2	0	0	2	0	2	10	2	30	2	3	1	4	4
84	1	61	1	2	2	1	4	1	2	2	3	2	2	1	4	2	0	0	0	0	0	0	0	0	2	0	2	0	0	2	0	0	0	2	0	2	0	2	2	4	0	12	0	40	3	1	1	1	1
85	1	63	1	1	1	2	3	1	1	1	3	2	1	2	2	0	0	0	2	2	2	2	0	0	0	0	0	2	2	0	0	2	0	2	2	0	2	0	0	2	6	4	8	16	2	2	4	4	3
86	1	65	1	1	1	2	2	2	2	2	1	2	2	1	2	0	2	0	0	2	0	2	2	2	2	0	0	2	2	0	2	0	2	2	0	2	2	2	1	4	8	9	8	21	2	1	4	3	4
87	2	66	1	2	1	2	4	1	2	2	1	2	2	1	2	2	0	2	0	0	2	0	0	0	2	0	0	0	2	2	0	2	0	2	0	2	0	2	2	6	2	12	2	38	3	2	4	3	4
88	2	66	1	2	1	2	4	1	3	3	1	2	2	1	1	2	0	2	0	0	2	0	0	0	2	0	0	0	2	2	0	2	0	2	0	2	0	2	2	6	2	12	2	38	3	1	4	4	4
89	1	67	1	2	2	2	3	1	2	2	2	2	2	1	1	0	2	2	1	2	2	0	1	0	2	2	0	0	2	0	0	2	2	2	0	2	0	2	1	7	5	9	6	29	2	2	4	4	2
90	2	68	1	1	1	2	1	1	3	3	2	2	1	1	1	0	0	0	0	2	2	2	0	2	0	0	0	2	0	0	0	2	2	2	2	0	2	0	0	0	8	2	10	8	1	2	4	4	2
91	2	69	1	1	2	1	4	2	3	3	1	2	2	2	1	2	0	0	0	0	0	0	0	0	2	0	2	0	2	2	0	0	2	2	0	2	0	2	2	4	0	14	2	40	3	1	1	4	4
92	2	70	1	2	2	2	4	2	2	1	3	2	1	2	2	2	2	2	2	0	0	0	0	0	2	0	2	0	2	2	0	0	0	2	0	2	0	0	1	10	0	11	0	45	3	2	4	4	3
93	1	72	2	1	2	1	4	2	1	1	2	2	2	1	2	0	2	2	2	0	0	0	0	0	2	0	2	0	2	2	2	0	0	2	0	2	0	2	2	8	0	14	2	44	3	1	1	2	2
94	1	72	2	1	2	2	4	2	2	2	2	2	2	1	1	0	2	2	2	0	0	0	0	0	2	0	2	0	2	2	2	0	0	2	0	2	0	2	2	8	0	14	2	44	3	1	4	2	2
95	2	73	2	3	2	2	2	1	1	1	3	2	1	2	2	0	0	0	2	2	2	2	0	0	0	0	0	0	0	0	0	2	2	2	0	0	2	0	0	2	6	2	6	16	2	2	4	4	3
96	1	74	2	1	2	1	4	2	2	1	2	2	2	1	2	2	0	0	2	2	0	0	0	0	2	0	2	0	2	2	2	0	2	2	0	2	0	2	2	6	2	14	4	38	3	1	1	2	2
97	1	75	2	1	1	2	3	2	3	3	3	2	2	1	3	0	2	0	0	2	2	0	0	0	2	0	0	0	2	0	0	2	2	2	0	0	0	2	0	4	4	6	4	26	2	4	2	2	2
98	1	76	2	3	2	2	4	1	2	2	2	2	2	2	2	2	0	0	2	0	0	0	0	0	2	0	0	0	0	2	0	0	0	2	0	2	0	2	0	6	0	8	0	38	3	4	4	3	2
99	1	78	2	1	1	2	3	2	3	3	2	2	2	1	1	0	1	2	0	2	2	0	2	0	2	0	1	2	2	0	0	2	0	2	2	0	2	2	1	5	6	8	8	23	2	2	4	4	2
100	2	78	2	1	2	2	4	2	3	3	3	2	1	1	3	2	2	0	2	0	0	0	0	0	2	0	0	0	2	2	2	0	0	2	0	0	0	0	1	8	0	7	2	37	3	3	4	3	2
101	1	81	3	1	1	1	2	2	3	3	2	2	1	2	2	0	0	0	0	2	2	2	2	2	0	1	1	2	0	0	1	2	2	2	2	0	2	0	0	0	10	3	12	5	1	3	1	4	4
102	2	81	3	1	1	2	4	2	2	1	3	2	1	2	2	0	2	2	1	0	0	0	2	0	2	1	2	0	2	1	1	0	2	2	1	1	1	0	2	7	2	10	6	33	2	2	4	4	3
103	2	83	3	2	2	1	3	2	3	2	3	2	2	1	4	2	2	2	2	0	0	0	0	0	2	0	2	0	2	2	2	0	0	2	0	2	0	2	2	10	0	14	2	46	3	1	1	1	1
104	1	84	3	1	1	2	2	1	2	2	1	2	2	1	2	2	2	2	0	0	0	0	2	0	2	0	0	0	2	2	2	0	0	2	0	2	0	2	2	8	2	12	2	40	3	3	4	1	3
105	2	85	3	1	1	2	2	2	3	2	3	2	2	1	3	0	0	0	2	2	0	2	2	2	2	2	0	0	0	0	2	0	0	2	2	0	0	2	0	4	8	4	6	18	2	4	2	2	2
106	1	62	1	1	2	2	4	1	3	1	1	2	2	1	1	2	0	0	0	0	0	0	0	0	2	0	2	0	0	2	0	0	0	2	2	0	2	2	2	4	0	10	4	34	2	1	4	3	4
107	1	64	1	1	2	2	4	2	3	1	1	2	1	1	1	0	0	0	0	0	0	0	2	0	0	0	2	0	0	2	0	0	0	2	0	2	0	0	2	0	2	10	0	32	2	1	4	3	4
108	2	65	1	1	1	2	3	1	1	1	2	2	1	1	4	0	0	0	0	2	2	0	2	0	0	0	0	0	0	0	0	2	2	2	0	0	0	0	0	0	6	2	4	16	2	4	4	4	3
109	1	75	2	1	1	2	2	2	2	1	2	2	2	1	4	0	0	2	0	2	0	0	2	0	1	0	2	0	0	1	0	0	2	2	0	2	2	2	1	3	4	10	4	29	2	4	4	4	3
110	2	76	2	2	1	2	3	1	1	1	2	2	1	1	4	0	2	2	0	2	2	0	0	0	2	0	0	0	0	0	0	2	0	2	2	2	2	0	2	6	4	6	6	26	2	4	4	4	3
111	1	85	3	1	2	2	4	2	1	1	2	2	2	1	4	0	0	0	0	2	2	2	2	2	0	0	0	2	2	2	2	2	2	2	0	0	2	2	0	0	10	8	10	12	2	4	4	4	3
112	1	85	3	1	1	2	3	1	2	1	2	2	2	1	4	0	2	2	0	0	0	2	0	0	2	0	2	0	2	0	0	0	0	2	0	2	0	2	2	6	2	12	0	40	3	4	4	4	3
113	2	61	1	1	2	2	2	1	3	3	2	2	2	1	3	2	2	2	1	0	2	0	0	0	0	0	2	0	2	2	0	2	0	2	0	2	2	2	1	7	2	13	4	38	3	1	4	3	2
114	1	61	1	1	2	2	1	1	2	2	2	2	2	2	2	0	0	0	0	2	2	2	2	2	2	2	2	0	2	2	2	2	2	2	0	2	2	2	0	2	10	12	10	18	2	3	4	4	4
115	2	61	1	2	2	2	4	1	2	2	2	2	1	1	2	0	1	0	1	2	2	2	2	2	2	0	0	1	2	0	2	2	2	2	2	0	2	0	1	4	10	5	11	12	2	3	4	3	2
116	1	63	1	1	2	2	4	2	3	2	2	2	1	1	4	0	0	0	0	0	0	0	2	0	0	0	2	0	0	2	0	0	0	2	0	2	0	0	2	0	2	10	0	32	2	4	4	4	4
117	2	64	1	2	2	2	4	1	2	2	2	2	2	1	3	2	0	0	0	0	2	0	0	0	2	2	0	0	2	2	0	2	0	2	0	2	2	2	2	4	2	12	6	32	2	3	4	2	2
118	1	64	1	1	2	2	1	1	2	2	2	2	2	1	1	0	1	0	0	2	0	2	2	2	2	0	0	2	0	2	2	0	2	2	0	0	2	2	0	3	8	6	8	17	2	2	4	2	1
119	1	65	1	1	1	1	3	2	2	2	3	2	2	2	3	0	0	0	2	2	0	0	0	0	2	0	0	2	0	0	0	0	0	2	0	0	0	2	0	4	2	4	2	28	2	2	1	2	1
120	2	66	1	2	2	2	2	1	3	3	2	2	1	1	2	0	2	0	0	0	0	1	2	0	0	2	0	2	1	0	0	0	2	2	1	1	2	0	1	2	3	5	9	19	2	3	4	3	2
121	1	66	1	2	1	2	2	1	1	1	2	2	2	1	2	0	2	0	2	0	0	1	1	2	0	0	2	1	2	2	0	0	2	2	0	2	1	2	0	4	4	12	4	32	2	2	4	4	3
122	1	68	1	1	2	2	3	1	2	2	2	2	2	1	1	2	0	0	2	0	0	0	0	0	2	0	0	0	2	2	0	0	0	2	0	2	0	2	2	6	0	12	0	42	3	4	4	2	1
123	1	69	1	1	1	2	2	2	3	1	2	2	1	1	2	0	2	0	0	2	2	2	0	0	2	0	1	0	1	0	0	2	0	2	2	1	2	0	0	4	6	5	6	21	2	1	4	4	4
124	2	69	1	1	2	1	4	2	2	2	3	2	2	2	3	2	0	0	0	0	0	0	0	0	2	0	2	0	2	2	0	0	2	2	0	2	0	2	2	4	0	14	2	40	3	2	1	2	1
125	1	70	1	1	2	2	4	2	2	1	3	2	2	1	1	2	0	2	0	0	0	0	0	0	2	0	2	0	2	2	0	0	0	2	0	2	0	2	2	6	0	14	0	44	3	3	4	2	2
126	1	70	1	1	2	1	4	1	2	2	3	2	2	2	3	2	2	0	0	0	0	0	0	0	2	0	0	0	0	2	0	0	0	2	0	2	0	2	2	6	0	10	0	40	3	2	1	2	1
127	1	70	1	1	2	2	4	1	3	3	2	2	1	1	2	2	2	2	2	0	0	0	0	0	2	0	2	0	2	2	0	0	0	2	0	2	0	0	1	10	0	11	0	45	3	2	4	4	4
128	2	78	2	1	2	2	3	1	2	1	2	2	1	1	2	2	2	0	1	2	2	0	0	0	0	0	0	0	0	0	0	2	2	2	0	0	2	0	0	5	4	2	6	21	2	3	4	4	4
129	1	84	3	1	1	2	3	2	3	3	1	2	2	1	1	0	0	0	0	0	0	0	0	0	2	0	0	0	2	2	0	0	2	2	0	0	0	2	0	2	0	8	2	32	2	1	4	3	3
130	1	86	3	1	1	2	4	2	2	1	3	2	2	1	1	0	1	0	0	0	0	0	0	0	2	0	0	0	2	2	2	0	2	2	0	0	2	2	0	3	0	8	6	29	2	3	4	2	2
131	1	86	3	1	1	2	4	2	2	2	2	2	2	1	4	2	0	2	0	0	0	0	0	0	2	0	2	0	0	2	0	0	0	2	0	2	0	2	2	6	0	12	0	42	3	4	4	4	4
132	2	62	1	2	2	2	2	2	3	3	1	2	2	1	3	0	2	2	1	0	0	0	0	0	2	0	2	0	2	2	0	0	0	2	0	0	0	2	2	7	0	12	0	43	3	2	4	4	4
133	1	62	1	1	1	1	3	1	2	1	3	2	1	2	2	0	1	0	2	2	2	0	2	1	2	0	0	0	0	0	2	2	2	2	0	0	2	0	2	5	7	4	8	18	2	1	1	1	1
134	2	63	1	2	2	2	4	2	2	1	2	2	2	1	2	2	2	0	2	0	0	0	0	0	2	0	2	0	2	2	0	0	0	2	0	2	0	2	2	8	0	14	0	46	3	3	4	1	1
135	2	68	1	1	2	2	4	2	1	1	2	2	1	2	4	2	0	2	2	0	0	0	0	2	0	2	0	2	2	2	0	0	0	2	0	2	0	0	2	6	2	10	4	34	2	4	4	4	3
136	2	68	1	2	2	2	3	1	3	3	1	2	1	1	2	0	2	2	0	0	0	0	0	0	2	0	0	2	2	0	0	0	2	2	2	0	2	0	0	6	0	4	8	26	2	2	4	4	4
137	1	71	2	1	1	2	2	2	1	1	2	2	2	1	2	1	0	0	0	2	0	0	0	0	2	0	2	0	0	0	0	0	0	2	0	2	0	2	2	3	2	10	0	35	2	3	4	1	1
138	1	75	2	1	2	1	4	1	2	2	2	2	2	1	2	0	0	0	0	2	0	0	0	2	2	0	0	0	2	0	0	0	0	2	0	2	0	2	1	2	4	9	0	31	2	2	1	1	1
139	2	75	2	2	2	2	3	2	3	3	1	2	2	1	3	2	2	2	2	2	2	0	2	2	2	0	2	0	2	2	2	2	2	2	0	2	0	2	2	10	8	14	6	34	2	2	4	4	4
140	2	82	3	1	1	2	1	2	3	3	3	2	2	2	3	1	0	0	0	2	0	0	0	0	2	0	2	0	0	0	0	0	0	2	0	2	0	2	2	3	2	10	0	35	2	3	4	3	2
141	1	84	3	1	1	2	3	2	1	1	2	2	1	2	4	0	0	0	0	2	2	0	2	0	0	2	0	0	0	2	2	2	2	2	2	0	0	0	0	0	6	4	10	12	2	4	4	4	3
142	1	60	1	1	2	2	3	1	3	2	2	2	2	1	2	0	2	2	0	0	0	2	2	0	2	0	2	0	2	2	0	0	2	2	0	2	0	2	2	6	4	14	2	38	3	3	4	3	3
143	2	64	1	3	2	2	4	2	3	2	2	2	2	2	4	2	0	2	0	0	0	0	0	0	2	0	2	0	0	2	0	0	0	2	0	2	0	2	0	6	0	10	0	40	3	3	4	4	4
144	2	67	1	2	2	2	3	2	3	3	2	2	1	1	1	2	0	2	2	0	0	2	0	0	2	0	2	0	2	2	0	0	0	2	0	2	0	0	0	8	2	10	0	40	3	3	4	2	2
145	1	68	1	1	2	2	2	1	3	3	2	2	1	1	2	0	2	0	0	2	0	2	2	0	0	0	0	1	0	2	2	0	2	2	2	1	2	0	1	2	6	6	9	17	2	2	4	3	2
146	1	70	1	1	2	2	4	1	2	2	2	2	1	2	4	2	2	2	2	0	0	0	0	0	2	0	2	0	2	2	0	0	0	2	0	2	0	0	1	10	0	11	0	45	3	3	4	4	3
147	2	70	1	2	2	2	4	1	3	3	2	2	2	1	1	0	0	0	0	0	2	0	2	0	0	0	0	0	0	2	0	2	0	2	0	2	2	2	2	0	4	10	4	26	2	3	4	2	2
148	2	70	1	2	1	2	1	1	2	2	1	2	1	1	2	0	0	2	0	0	2	2	2	0	2	0	0	0	0	0	0	2	2	2	0	0	0	0	2	4	6	4	4	22	2	3	4	2	3
149	1	74	2	1	2	2	4	1	2	2	3	2	2	1	2	2	0	0	2	2	0	0	0	0	2	0	2	0	2	2	2	0	2	2	0	2	0	2	2	6	2	14	4	38	3	3	4	3	4
150	1	75	2	1	2	2	1	1	3	2	2	2	1	2	4	1	2	0	0	0	0	2	0	0	0	2	0	0	0	0	2	0	2	2	2	0	2	0	0	3	2	2	10	17	2	3	4	4	4
151	1	79	2	1	1	2	4	1	3	3	2	2	2	1	3	2	0	0	0	0	0	0	0	0	2	0	0	0	0	2	0	0	0	2	0	2	2	2	2	4	0	10	2	36	3	3	4	4	3
152	2	80	2	1	2	2	2	2	3	3	2	2	2	1	1	2	0	0	2	0	0	0	0	0	2	2	2	2	2	2	2	0	0	2	0	2	2	2	0	6	0	12	8	34	2	3	4	2	2
153	1	81	3	1	1	2	4	1	3	2	2	2	1	2	4	2	0	2	0	0	0	0	0	0	2	0	0	0	0	2	0	0	0	2	0	2	0	0	2	6	0	8	0	38	3	3	4	4	3
154	2	81	3	1	2	2	3	2	3	2	2	2	2	1	2	0	2	0	0	2	0	0	2	2	0	0	2	0	0	2	2	0	0	2	0	2	0	2	1	2	6	11	2	29	2	3	4	3	3
155	1	84	3	1	1	2	2	1	3	2	1	2	2	1	2	2	2	2	0	0	0	0	2	0	2	0	0	0	2	2	2	0	0	2	0	2	0	2	2	8	2	12	2	40	3	3	4	2	3
156	1	60	1	1	2	2	4	1	2	2	2	2	1	1	2	0	0	2	0	2	2	0	2	2	2	0	0	0	2	0	2	2	2	2	2	0	0	0	0	4	8	4	8	16	2	3	4	2	3
157	1	65	1	1	1	1	2	2	2	2	2	2	2	2	3	0	2	0	1	2	0	2	2	2	0	2	0	0	2	1	2	0	0	2	0	2	2	2	1	3	8	10	6	23	2	2	1	4	4
158	2	65	1	2	2	1	4	1	1	1	3	2	2	1	1	2	0	0	0	0	2	0	0	0	2	0	0	0	0	2	0	2	0	2	0	2	0	2	2	4	2	10	2	34	3	1	1	3	2
159	2	65	1	1	2	1	4	1	2	1	3	2	2	1	1	2	0	0	0	0	0	0	2	0	2	0	2	0	0	2	0	0	0	2	0	2	0	2	2	4	2	12	0	38	3	1	1	3	2
160	1	66	1	1	2	1	4	2	1	1	3	2	2	1	1	2	0	2	0	0	0	0	0	0	2	0	2	0	0	2	0	0	0	2	0	2	0	2	2	6	0	12	0	42	3	1	1	3	2
161	2	68	1	1	2	2	1	1	1	1	2	2	1	1	3	0	0	0	0	2	2	2	2	2	0	0	0	0	0	0	2	2	2	2	2	0	2	0	2	0	10	4	10	8	1	2	4	3	3
162	2	68	1	1	1	2	3	2	2	2	3	2	2	2	2	0	2	2	1	2	0	0	1	0	2	1	2	2	2	1	2	0	1	2	0	0	2	2	2	7	3	11	8	31	2	2	4	3	2
163	2	69	1	3	2	2	4	2	3	2	1	2	2	1	1	2	0	0	0	0	0	0	0	0	2	0	2	0	0	2	0	0	0	2	0	2	0	2	2	4	0	12	0	40	3	1	4	3	3
164	1	70	1	1	2	2	2	2	2	1	2	2	1	2	2	0	2	2	0	2	2	2	2	2	2	2	0	0	2	2	2	2	2	2	2	0	2	0	0	6	10	6	12	14	2	3	4	4	4
165	2	70	1	3	2	1	3	2	3	2	2	2	2	2	3	0	0	2	2	2	0	0	2	0	2	0	2	0	2	2	0	0	0	2	2	2	0	2	0	6	4	12	2	36	3	2	1	4	4
166	2	70	1	2	2	2	3	2	3	2	1	2	2	1	1	0	2	0	0	2	2	0	2	2	2	0	0	0	2	0	2	2	2	2	0	2	0	2	1	4	8	9	6	23	2	1	4	3	3
167	2	73	2	3	2	2	2	1	3	1	2	2	2	1	2	0	0	0	0	2	2	0	0	0	1	2	0	0	0	2	1	2	2	2	2	0	2	2	0	1	4	6	11	16	2	1	4	3	2
168	2	75	2	1	2	1	4	1	1	1	3	2	2	1	1	0	0	2	0	0	0	0	0	0	2	0	0	0	0	2	0	0	2	2	0	0	0	2	0	4	0	6	2	32	2	1	1	3	2
169	1	75	2	1	2	2	3	2	2	1	2	2	2	2	2	1	2	0	2	2	2	2	2	2	2	0	0	2	2	0	0	2	0	2	0	0	2	2	2	7	10	8	6	23	2	3	4	4	4
170	1	77	2	1	2	2	3	2	3	3	2	2	2	2	1	0	2	2	2	0	0	0	0	0	2	0	2	0	2	2	0	0	0	2	0	2	0	2	2	8	0	14	0	46	3	2	4	2	3
171	2	78	2	1	2	2	4	2	1	1	2	2	1	2	2	2	2	0	2	0	0	0	0	0	2	0	0	0	2	2	2	0	0	2	0	0	0	0	1	8	0	7	2	37	3	3	4	4	4
172	1	79	2	1	1	2	2	1	2	2	2	2	2	2	2	0	0	0	0	2	2	2	2	2	0	2	0	0	0	0	2	2	2	2	0	2	2	2	0	0	10	6	10	10	1	2	4	3	2
173	1	83	3	1	1	1	3	1	2	2	2	2	2	1	2	0	0	0	0	2	2	0	0	2	2	0	0	2	0	0	2	2	2	2	2	0	2	2	0	2	6	4	12	12	1	1	1	2	1
174	1	83	3	1	1	2	2	1	3	1	1	2	1	1	2	0	0	0	0	0	2	0	0	0	2	0	0	2	0	0	0	2	2	2	0	0	2	0	0	2	2	2	8	18	2	1	4	4	1
175	1	86	3	1	1	2	4	2	1	1	2	2	2	2	2	2	0	2	0	0	0	0	0	0	2	0	2	0	0	2	0	0	0	2	0	2	0	2	2	6	0	12	0	42	3	3	4	4	4
176	2	94	3	2	1	2	2	1	3	3	2	2	1	1	2	0	0	0	0	2	0	2	0	0	0	2	0	2	0	0	0	0	2	2	2	0	2	0	0	0	4	2	10	12	1	1	4	4	1
177	1	66	1	1	2	2	3	2	2	2	2	2	1	1	3	0	2	0	0	0	2	2	2	2	0	0	2	0	2	2	0	2	0	2	0	2	0	0	0	2	8	10	2	26	2	3	4	4	3
178	2	67	1	2	2	1	2	2	2	2	2	2	1	2	2	0	0	0	0	0	2	0	0	0	0	0	0	0	0	0	0	2	2	2	0	0	0	0	0	0	2	2	4	20	2	1	1	2	1
179	2	69	1	1	2	2	3	1	2	1	2	2	2	1	2	0	2	2	0	2	2	2	0	0	2	1	2	0	2	2	0	2	2	2	0	2	0	2	1	6	6	13	5	32	2	2	4	2	3
180	1	77	2	1	1	2	2	2	2	2	2	2	2	1	3	0	2	2	2	0	2	0	0	0	2	0	0	0	2	2	0	2	0	2	0	0	0	2	2	8	2	10	2	38	3	3	3	3	3
181	2	84	3	2	1	2	2	2	3	1	1	2	1	1	1	0	0	0	0	2	2	0	1	2	0	1	0	1	2	0	2	2	2	0	2	0	2	0	0	0	7	2	12	7	1	1	4	4	4
182	2	60	1	2	2	2	3	2	3	3	3	2	2	1	1	0	0	2	2	1	0	1	2	0	0	1	0	1	2	0	2	0	2	0	2	1	0	2	2	4	4	7	8	23	2	3	4	2	2
183	1	61	1	1	2	2	1	1	3	2	1	2	2	1	2	0	0	0	0	2	2	2	2	2	2	2	2	0	2	2	2	2	2	2	0	2	2	2	0	2	10	12	10	18	2	1	4	4	4
184	1	62	1	1	2	2	3	1	2	1	2	2	2	1	2	0	2	2	0	2	2	0	1	0	2	0	2	1	2	2	2	2	0	2	0	2	0	2	1	6	5	13	5	33	2	2	4	3	3
185	2	63	1	3	2	2	4	1	2	2	1	2	2	1	2	0	0	0	0	0	0	0	2	0	2	0	0	0	0	2	0	0	0	2	0	2	0	2	2	2	2	10	0	34	2	1	4	4	4
186	1	64	1	1	1	2	2	1	2	1	1	2	2	1	1	0	1	0	2	2	2	0	0	2	2	0	0	2	0	0	0	2	0	2	0	0	0	2	2	5	6	6	4	25	2	1	4	4	2
187	1	64	1	1	1	1	3	1	1	1	2	2	2	1	1	0	2	0	2	2	0	2	2	0	2	2	0	0	0	0	0	0	2	0	0	0	2	2	0	6	6	2	6	20	2	1	1	3	3
188	1	65	1	1	1	2	3	2	2	1	1	2	2	1	1	1	2	0	0	2	0	0	2	0	2	2	2	2	2	0	2	0	0	2	0	2	0	2	2	5	4	12	6	31	2	3	4	4	2
189	2	65	1	2	2	2	4	2	2	1	2	2	1	1	2	2	2	2	2	0	0	0	0	0	2	0	2	2	0	2	0	0	0	2	0	2	0	0	1	10	0	9	2	41	3	2	2	2	3
190	2	65	1	2	2	2	3	2	3	3	2	2	2	1	2	2	2	2	2	0	0	0	0	0	2	0	2	0	2	2	2	0	0	2	0	2	0	2	0	10	0	12	2	44	3	3	4	4	1
191	1	66	1	1	2	2	3	2	1	1	1	2	1	1	1	0	2	0	0	0	2	2	2	2	0	0	2	0	2	2	0	2	0	2	0	2	0	0	0	2	8	10	2	26	2	3	4	4	2
192	2	67	1	2	2	2	4	1	3	3	2	2	2	1	2	2	0	0	0	0	0	0	0	0	2	0	0	0	0	2	0	0	0	2	0	2	0	2	2	4	0	10	0	38	3	3	4	4	1
193	1	67	1	1	2	2	4	2	2	1	1	2	2	1	1	0	2	2	0	0	0	2	0	2	2	0	2	2	2	2	2	0	2	2	0	2	2	2	2	6	4	14	8	32	2	3	4	4	2
194	1	68	1	1	2	1	4	1	2	2	2	2	2	1	2	2	0	0	0	0	0	0	0	0	2	0	0	0	0	2	0	0	0	2	0	2	0	2	2	4	0	10	0	38	3	1	1	1	1
195	1	68	1	2	1	2	3	1	3	1	2	2	2	1	2	0	2	2	0	0	0	0	1	0	2	0	2	0	2	0	0	0	0	2	0	2	0	2	2	6	1	12	0	41	3	2	2	2	3
196	2	70	1	3	2	2	3	1	3	3	3	2	2	1	2	2	0	0	0	0	0	0	0	2	2	0	0	1	1	2	2	0	0	2	0	0	2	2	2	4	2	9	5	30	2	2	4	3	3
197	2	72	2	2	1	2	2	1	2	1	2	2	1	1	2	0	0	0	0	2	2	0	2	0	2	0	0	0	2	0	0	2	2	2	2	1	2	0	2	2	6	7	8	19	2	2	4	3	3
198	2	74	2	2	2	2	1	2	3	3	2	2	1	2	3	0	2	0	0	2	2	0	2	2	0	0	0	2	0	0	2	2	0	2	2	0	2	0	0	2	8	2	10	10	1	2	4	3	3
199	1	75	2	1	2	2	3	2	2	1	2	2	2	1	2	0	2	2	0	0	0	0	0	2	0	2	0	2	2	0	0	0	2	2	0	2	2	2	1	4	2	9	8	27	2	2	2	2	3
200	2	75	2	1	1	2	2	1	3	1	2	2	1	1	2	0	2	0	0	2	2	1	1	2	2	2	0	0	2	0	0	2	2	2	2	0	2	0	2	4	8	6	10	16	2	2	2	2	3
201	2	80	2	2	1	2	2	2	2	1	2	2	2	1	2	0	0	0	0	1	0	0	2	2	2	2	1	0	2	2	2	0	1	2	1	0	2	2	1	2	5	10	8	23	2	2	4	3	3
202	1	84	3	1	1	2	3	2	3	3	2	2	2	2	3	0	0	0	0	0	0	0	0	0	2	0	0	0	2	2	0	0	2	2	0	0	0	2	0	2	0	8	2	32	2	2	4	3	3
203	1	69	1	1	2	2	4	1	3	2	2	2	2	2	3	0	2	2	0	0	0	2	0	2	2	0	2	2	2	2	2	0	2	2	0	2	2	2	2	6	4	14	8	32	2	3	4	4	3
204	1	75	2	1	1	2	4	1	3	2	1	2	1	2	1	2	0	0	2	0	0	0	0	0	2	0	0	2	2	2	0	0	0	2	0	0	0	0	2	6	0	8	2	36	3	1	2	2	2
205	1	75	2	1	2	2	1	1	3	3	1	2	1	1	1	1	2	0	0	0	0	2	0	0	0	2	0	0	0	0	2	0	2	2	2	0	2	0	0	3	2	2	10	17	2	2	2	4	2
206	2	75	2	2	2	2	2	1	2	1	2	2	1	1	3	0	2	2	0	1	0	0	0	0	2	0	2	0	2	0	0	0	0	2	0	1	2	0	0	6	1	7	2	34	2	2	2	3	1
207	1	60	1	1	2	2	4	2	3	2	3	2	1	1	3	0	0	0	0	2	2	0	0	0	0	2	2	0	0	0	0	2	2	2	0	0	0	0	2	0	4	6	6	20	2	2	4	4	4
208	2	63	1	2	2	2	4	1	2	1	2	2	2	1	1	0	0	2	0	2	2	0	0	0	2	0	0	0	0	0	0	2	2	2	0	0	0	2	0	4	4	4	4	24	2	3	4	3	3
209	2	66	1	1	2	2	3	1	2	1	2	2	2	1	2	0	0	0	0	2	0	0	0	2	2	0	0	0	0	0	0	0	0	2	0	2	0	2	1	2	4	7	0	29	2	3	4	3	2
210	1	67	1	1	2	2	3	1	2	2	2	2	2	1	3	2	0	0	2	0	0	0	0	0	2	0	0	0	2	2	0	0	0	2	0	2	0	2	2	6	0	12	0	42	3	3	4	1	1
211	2	70	1	2	1	2	3	1	3	3	3	2	1	1	3	0	2	0	0	2	2	0	2	0	0	0	0	0	0	0	2	2	2	2	0	0	0	0	0	2	6	2	6	16	2	2	4	4	4
212	2	73	2	2	2	2	3	1	2	1	2	2	2	1	2	0	2	2	2	0	0	0	0	0	2	0	2	0	0	2	0	0	2	2	0	2	0	2	2	8	0	12	2	42	3	3	4	3	2
213	2	80	2	1	2	2	3	1	3	3	3	2	2	1	3	2	0	0	0	0	0	0	0	0	2	0	0	0	0	0	0	0	0	2	0	0	0	2	2	4	0	6	0	34	2	2	4	4	4
214	2	60	1	3	2	2	3	2	1	1	1	2	2	1	2	0	2	2	0	0	0	0	2	2	2	2	0	1	0	2	1	0	0	0	0	0	2	2	2	6	4	6	6	26	2	1	2	3	3
215	1	60	1	1	2	2	3	2	3	2	2	2	1	1	4	2	1	0	0	0	0	0	0	0	2	0	0	0	2	2	0	0	0	2	0	2	0	0	0	5	0	8	0	37	3	3	3	4	4
216	2	60	1	3	1	2	2	2	3	1	2	2	2	2	2	0	2	2	0	2	2	2	2	2	2	2	0	2	2	0	2	2	2	2	2	0	2	2	1	6	10	7	14	13	2	2	4	2	1
217	2	63	1	2	2	2	4	2	3	3	2	2	2	1	4	2	0	0	2	0	0	0	2	2	0	0	2	0	2	2	0	0	0	2	0	2	0	2	2	4	4	14	0	38	3	3	3	4	4
218	2	65	1	2	2	2	3	2	2	1	2	2	2	2	2	0	0	0	0	2	0	0	0	2	0	0	0	0	0	0	0	0	2	2	0	1	2	2	0	0	4	5	4	21	2	3	4	4	1
219	1	66	1	2	1	2	3	1	3	2	2	2	2	1	4	0	0	0	0	2	0	0	2	2	2	0	0	0	2	0	0	0	0	2	0	2	0	2	1	2	6	9	0	29	2	3	4	3	3
220	1	67	1	1	2	1	3	2	3	3	2	2	1	1	3	0	2	0	0	2	2	0	2	2	0	0	2	2	0	0	0	2	2	2	2	2	0	0	1	2	8	7	8	17	2	3	1	3	3
221	1	68	1	1	2	2	4	1	2	1	2	2	2	1	1	2	0	0	0	0	0	0	0	0	2	0	0	0	0	2	0	0	0	2	0	2	0	2	2	4	0	10	0	38	3	4	4	1	2
222	1	69	1	1	2	2	4	2	3	2	2	2	2	1	4	2	0	0	2	0	0	0	0	0	2	2	2	0	2	2	0	0	0	2	0	2	0	2	2	6	0	14	2	42	3	3	3	4	4
223	2	70	1	1	2	2	4	2	3	3	2	2	2	1	2	0	2	2	2	0	0	0	0	0	2	0	2	0	2	2	0	0	0	2	0	2	0	2	2	8	0	14	0	46	3	2	4	2	1
224	2	70	1	2	1	1	4	1	3	3	2	2	1	1	3	2	0	2	0	0	0	0	0	0	2	0	0	0	0	2	0	0	0	2	0	0	0	0	1	6	0	5	0	35	2	3	1	3	3
225	2	70	1	2	2	2	3	2	2	2	2	2	2	1	2	0	2	0	0	2	2	0	2	2	2	0	0	0	2	0	2	2	2	2	0	2	0	2	1	4	8	9	6	23	2	2	4	3	3
226	1	71	2	2	2	1	3	1	3	1	3	2	2	1	1	0	2	2	0	2	0	2	2	0	2	0	2	0	2	2	0	0	2	2	0	2	0	2	0	6	6	12	2	34	2	1	1	1	2
227	1	72	2	2	2	2	3	1	1	1	2	2	2	1	1	0	2	2	2	0	0	0	2	0	2	0	0	0	2	0	0	0	2	2	0	2	2	2	2	8	2	10	4	36	3	4	4	1	2
228	1	72	2	1	2	2	2	2	3	1	3	2	2	1	1	0	0	0	1	2	2	2	2	1	1	2	0	2	0	0	1	2	2	2	1	1	2	2	0	2	9	5	12	10	1	4	4	4	1
229	2	73	2	1	1	1	2	2	3	1	3	2	1	1	1	0	0	0	0	2	2	0	2	2	0	0	0	2	0	0	2	2	2	2	2	0	2	0	0	0	8	2	12	6	1	1	1	1	2
230	1	74	2	1	1	1	3	1	3	1	3	2	2	1	1	0	2	2	2	2	0	2	0	2	2	0	2	0	2	0	0	0	2	2	0	0	2	2	1	8	6	9	4	31	2	1	1	1	2
231	1	75	2	1	1	2	1	1	2	2	1	2	1	2	1	0	0	0	0	2	2	2	2	2	2	0	0	2	2	2	2	2	2	2	2	0	2	0	0	2	10	6	12	10	1	2	4	2	2
232	1	75	2	1	2	2	3	2	3	2	2	2	2	1	2	0	0	2	0	2	0	0	0	0	2	0	0	0	0	0	0	0	0	2	0	0	0	2	0	4	2	4	0	30	2	2	4	3	4
233	2	75	2	1	1	2	2	1	3	3	2	2	1	1	2	0	2	2	0	2	2	0	2	0	2	0	0	1	2	0	2	2	2	2	0	0	2	0	0	6	6	4	9	19	2	2	4	2	3
234	1	76	2	3	2	2	4	1	3	3	1	2	2	2	1	2	0	0	2	0	0	0	0	0	2	0	0	0	0	2	0	0	0	2	0	2	0	2	0	6	0	8	0	38	3	2	4	2	2
235	2	76	2	2	1	2	3	2	2	2	1	2	2	1	3	0	2	2	2	0	0	0	2	0	2	0	0	1	1	2	0	0	0	2	0	0	2	2	1	8	2	8	3	35	2	3	4	4	4
236	2	77	2	1	2	2	3	2	3	2	2	2	2	1	2	2	2	0	2	0	0	0	2	0	2	0	2	0	2	2	0	0	0	0	0	2	0	2	0	8	2	10	0	40	3	3	4	3	2
237	2	78	2	3	2	2	3	2	3	1	2	2	2	1	2	0	2	2	1	2	0	0	2	0	2	0	0	1	2	0	0	0	2	2	0	0	2	2	0	7	4	6	5	28	2	4	4	3	2
238	2	81	3	2	1	2	4	1	2	2	2	2	2	2	1	2	0	0	2	0	2	0	0	0	2	0	0	1	2	2	1	2	2	2	0	2	1	2	1	6	2	11	7	32	2	4	4	4	4
239	2	82	3	1	2	2	2	1	2	1	2	2	1	2	2	0	0	0	0	0	2	0	0	0	2	0	0	0	0	0	0	2	2	2	0	0	2	0	2	2	2	4	6	22	2	3	4	4	1
240	1	83	3	1	2	1	2	2	3	3	2	2	2	1	3	0	0	0	0	2	0	2	0	0	2	0	1	0	0	1	0	0	0	2	0	1	0	2	0	2	4	7	0	29	2	3	1	3	3
241	1	60	1	3	2	2	2	2	3	1	2	2	1	1	1	2	2	2	2	2	2	2	2	2	2	2	2	2	0	0	2	2	0	0	2	2	2	0	1	10	10	5	12	17	2	2	4	3	3
242	2	63	1	3	2	2	4	1	3	3	2	2	2	1	2	2	0	2	0	0	0	0	0	0	2	0	0	0	0	2	0	0	0	2	0	2	0	2	2	6	0	10	0	40	3	1	4	4	4
243	1	64	1	1	2	2	3	1	2	2	2	2	2	1	3	2	0	0	0	0	2	0	0	0	2	2	0	0	2	2	0	2	0	2	0	2	2	2	2	4	2	12	6	32	2	2	4	3	2
244	2	64	1	2	2	2	4	1	3	3	3	2	2	1	2	2	0	0	0	0	2	0	0	0	2	2	0	0	2	2	0	2	0	2	0	2	2	2	2	4	2	12	6	32	2	3	4	3	2
245	2	65	1	2	2	2	3	1	1	2	1	2	1	1	2	0	2	2	1	2	2	0	2	1	2	1	0	2	2	0	1	2	2	2	1	0	2	0	1	7	7	5	11	18	2	1	2	3	2
246	1	66	1	1	1	2	3	1	3	3	2	2	2	1	2	0	2	2	2	0	0	0	0	0	2	0	2	0	0	2	0	0	0	2	0	2	0	2	2	8	0	12	0	44	3	1	4	4	4
247	2	73	2	1	2	2	1	1	2	2	2	2	2	1	3	0	0	2	0	0	0	2	2	0	0	2	0	2	2	2	0	0	0	2	0	2	2	2	2	2	4	12	6	28	2	2	4	3	2
248	2	76	2	1	1	2	4	2	3	3	3	2	2	1	2	0	1	0	2	2	0	0	0	0	2	0	0	0	2	0	0	0	0	2	0	2	0	2	2	5	2	10	0	37	2	3	4	3	2
249	1	60	1	1	2	2	3	2	3	2	2	2	2	1	2	2	0	0	0	0	0	0	0	0	2	2	2	0	2	0	0	0	0	2	0	2	0	2	2	4	0	12	2	38	3	2	4	2	2
250	2	61	1	2	1	2	4	2	2	2	1	2	1	1	1	0	0	0	0	2	2	2	2	2	0	0	0	2	2	0	2	2	2	2	2	0	2	0	1	0	10	5	12	7	1	2	4	4	4
251	1	65	1	1	2	2	3	2	2	2	1	2	1	1	1	0	2	0	0	0	0	2	2	2	0	0	0	0	2	0	0	0	2	2	0	0	2	0	0	2	6	4	4	20	2	2	4	4	4
252	1	82	3	1	2	2	4	2	3	2	2	2	2	1	2	2	0	0	0	0	0	0	0	2	0	2	0	0	0	2	0	0	0	2	0	0	0	2	2	2	2	8	2	30	2	2	4	2	2
253	1	86	3	1	1	2	4	2	3	3	2	2	2	1	2	0	1	0	0	0	0	0	0	0	2	0	0	0	2	2	2	0	2	2	0	0	2	2	0	3	0	8	6	29	2	2	4	2	2
254	1	60	1	1	2	2	3	2	1	1	2	2	2	1	2	0	1	2	2	0	0	0	0	0	2	0	2	0	2	2	0	0	0	2	0	2	0	2	2	7	0	14	0	45	3	3	4	4	4
255	2	65	1	2	2	1	3	1	2	2	2	2	2	1	2	0	2	2	0	2	0	0	2	0	2	0	2	1	2	2	1	0	0	2	0	0	2	2	2	6	4	12	4	34	2	1	1	2	1
256	2	65	1	2	2	2	3	2	3	3	1	2	2	1	1	2	2	2	2	0	0	0	0	0	2	0	2	0	2	2	2	0	0	2	0	2	0	2	0	10	0	12	2	44	3	2	4	4	1
257	1	70	1	1	1	2	3	1	3	1	2	2	2	1	2	0	2	2	0	2	2	2	0	0	2	1	2	0	2	0	0	2	2	2	2	2	0	2	2	6	6	12	7	29	2	3	4	4	4
258	1	81	3	1	1	1	2	2	3	2	1	2	1	1	1	0	0	0	0	2	2	2	2	2	0	1	1	2	0	0	1	2	2	2	2	0	2	0	0	0	10	3	12	5	1	1	1	2	2
259	1	66	1	1	1	2	3	1	3	3	1	2	2	2	2	0	2	2	2	0	0	0	0	0	2	0	2	0	0	2	0	0	0	2	0	2	0	2	2	8	0	12	0	44	3	2	4	3	3
260	1	73	2	2	1	2	2	1	3	2	1	2	2	1	1	0	2	2	2	0	0	0	0	0	2	0	2	0	2	2	0	0	0	2	0	0	0	2	2	8	0	12	0	44	3	2	4	4	2
261	2	60	1	3	2	2	4	2	3	3	2	2	1	1	3	2	0	2	0	0	0	0	0	0	2	0	2	0	0	2	0	0	0	2	0	2	0	0	1	6	0	9	0	39	3	2	4	3	2
262	1	63	1	2	2	2	3	2	3	3	2	2	2	1	3	0	0	0	0	2	0	2	0	2	0	0	0	2	2	0	2	0	2	2	2	0	0	2	0	0	6	6	8	16	2	2	4	3	2
263	1	65	1	1	2	2	4	2	3	1	2	2	2	1	2	0	0	2	0	0	2	2	0	0	2	2	0	2	2	0	0	2	0	2	0	0	2	2	0	4	4	6	8	22	2	2	2	3	2
264	1	71	2	1	2	2	2	1	3	2	1	2	1	1	1	0	0	0	0	2	2	2	2	2	2	2	0	2	0	0	2	2	2	2	0	0	0	0	0	2	10	2	10	8	1	2	4	3	1
265	2	73	2	2	1	2	4	1	2	1	2	2	1	1	2	0	2	2	0	2	2	2	2	2	2	0	0	0	2	2	2	2	0	2	2	0	2	0	0	6	10	6	8	18	2	2	2	3	2
266	1	74	2	1	2	2	4	1	3	2	2	2	2	1	2	2	0	0	2	0	0	0	0	0	2	0	0	0	0	0	0	0	0	2	0	0	0	2	2	6	0	6	0	36	3	3	4	1	2
267	1	75	2	1	1	2	4	1	3	3	2	2	1	1	3	0	2	2	0	0	0	0	2	0	2	0	2	0	2	2	2	0	2	2	0	2	0	0	2	6	2	12	4	36	3	2	4	3	2
268	1	79	2	1	1	2	2	1	3	3	2	2	2	1	3	0	0	0	0	2	2	2	2	2	0	2	0	0	0	0	2	2	2	2	0	2	2	2	0	0	10	6	10	10	1	2	4	3	2
269	2	82	3	1	2	2	1	2	3	3	2	2	1	1	3	0	0	0	0	0	0	0	2	2	2	2	2	0	0	2	2	0	0	2	0	2	2	0	2	2	4	10	6	26	2	2	4	2	2
270	1	83	3	1	1	2	4	2	2	2	1	2	2	1	1	0	2	0	0	0	2	0	0	0	2	0	0	0	2	2	2	2	2	2	0	0	2	2	0	4	2	8	8	26	2	2	4	3	1
271	2	69	1	2	1	1	2	1	2	1	2	2	1	2	2	0	2	0	0	2	2	1	0	2	0	1	0	1	2	0	1	2	2	2	1	0	2	0	1	2	7	5	10	14	2	1	1	2	2
272	1	70	1	1	2	2	2	2	3	3	3	2	1	1	2	0	2	2	0	2	2	2	2	2	2	2	0	0	2	2	2	2	2	2	2	0	2	0	0	6	10	6	12	14	2	1	4	2	1
273	2	64	1	1	2	2	2	1	3	3	2	2	1	1	3	0	0	0	0	2	2	2	2	2	0	2	0	2	2	0	2	2	2	2	2	0	2	0	0	0	10	4	14	4	1	3	4	3	3
274	1	64	1	1	2	2	3	1	2	2	3	2	1	1	3	0	2	0	0	2	2	2	2	2	0	0	0	0	2	2	0	2	2	2	2	0	2	0	0	2	10	6	8	14	2	4	4	4	3
275	2	70	1	1	1	2	2	1	3	3	2	2	1	1	3	0	0	0	0	2	0	2	2	2	0	1	0	1	0	0	2	0	2	2	0	0	2	0	0	0	8	2	8	10	1	3	4	3	3
276	1	66	1	1	2	2	4	2	2	1	3	2	1	2	1	0	0	0	0	2	0	0	2	0	2	0	0	0	0	0	2	0	2	2	0	0	0	0	1	2	4	3	4	21	2	2	2	1	2
277	2	75	2	1	1	2	3	1	3	1	3	2	2	2	1	0	2	2	1	0	0	0	2	0	2	0	2	0	2	0	0	0	0	2	0	2	0	2	0	7	2	10	0	39	3	2	2	1	2
278	2	79	2	1	2	2	2	2	2	1	3	2	2	2	1	0	2	0	0	2	0	0	2	0	2	0	0	0	2	2	0	0	2	2	0	0	2	2	0	4	4	8	4	28	2	2	2	1	2
279	1	82	3	1	1	2	3	1	2	1	3	2	1	2	1	0	2	0	1	2	2	0	0	0	0	2	0	0	2	0	0	2	2	2	2	0	0	0	0	3	4	4	8	19	2	2	2	1	2
280	2	86	3	1	2	2	4	2	2	1	3	2	2	2	1	0	0	0	2	2	2	2	2	2	0	0	0	2	2	0	2	2	2	2	0	0	0	2	2	2	10	8	8	16	2	2	2	1	2
281	1	64	1	1	2	2	2	1	2	2	2	2	1	1	1	0	0	0	0	2	0	2	2	2	0	2	0	0	2	2	2	0	2	2	0	0	0	0	0	0	8	6	6	16	2	3	4	2	2
282	2	65	1	2	2	2	3	2	3	1	2	2	2	1	1	0	1	2	2	0	0	0	0	0	1	0	1	0	0	1	0	0	2	2	0	0	2	2	2	6	0	8	4	34	2	3	4	4	2
283	1	65	1	2	1	2	1	2	1	1	1	2	2	1	1	2	2	0	2	2	2	0	2	2	0	2	2	1	2	0	0	2	0	2	2	0	2	2	0	6	8	8	9	21	2	1	3	1	2
284	1	65	1	2	1	2	1	2	1	1	1	2	2	1	1	2	2	0	2	2	2	0	2	2	0	2	2	1	2	0	0	2	0	2	2	0	2	2	0	6	8	8	9	21	2	1	3	1	2
285	1	66	1	3	2	1	2	2	1	2	1	2	2	1	1	0	0	1	0	0	2	1	0	2	2	0	0	0	1	0	0	2	2	2	0	0	2	2	0	3	5	5	6	21	2	1	1	2	2
286	1	66	1	3	2	1	2	2	1	2	1	2	2	1	1	0	0	1	0	0	2	1	0	2	2	0	0	0	1	0	0	2	2	2	0	0	2	2	0	3	5	5	6	21	2	1	1	2	2
287	1	74	2	1	2	2	3	1	2	2	1	2	1	1	1	0	2	0	0	2	2	1	2	0	2	0	2	0	0	0	2	2	0	2	2	0	2	0	0	4	7	4	8	17	2	2	4	2	2
288	1	74	2	1	2	2	3	1	2	2	1	2	1	1	1	0	2	0	0	2	2	1	2	0	2	0	2	0	0	0	2	2	0	2	2	0	2	0	0	4	7	4	8	17	2	2	4	2	2
289	1	76	2	1	2	2	3	2	1	3	1	2	1	1	1	1	0	0	0	2	2	2	2	2	0	2	0	1	0	0	1	2	2	2	2	0	0	0	0	1	10	2	10	7	1	2	4	4	2
290	1	77	2	1	2	2	3	2	1	3	1	2	1	1	1	1	0	0	0	2	2	2	2	2	0	2	0	1	0	0	1	2	2	2	2	0	0	0	0	1	10	2	10	7	1	2	4	4	2
291	1	78	2	1	2	2	3	2	1	3	1	2	1	1	1	1	0	0	0	2	2	2	2	2	0	2	0	1	0	0	1	2	2	2	2	0	0	0	0	1	10	2	10	7	1	2	4	4	2
292	1	79	2	1	2	2	3	2	1	3	1	2	1	1	1	1	0	0	0	2	2	2	2	2	0	2	0	1	0	0	1	2	2	2	2	0	0	0	0	1	10	2	10	7	1	2	4	4	2
293	1	80	2	1	2	2	3	2	1	2	1	2	2	1	1	1	0	0	0	2	2	2	2	2	0	2	0	1	0	0	1	2	2	2	0	2	0	2	2	1	10	8	8	15	2	2	4	4	1
294	1	80	2	1	2	2	3	2	1	3	1	2	1	1	1	1	0	0	0	2	2	2	2	2	0	2	0	1	0	0	1	2	2	2	2	0	0	0	0	1	10	2	10	7	1	2	4	4	2
295	1	81	3	1	2	2	3	2	1	2	1	2	2	1	1	1	0	0	0	2	2	2	2	2	0	2	0	1	0	0	1	2	2	2	0	2	0	2	2	1	10	8	8	15	2	2	4	4	1
296	1	81	3	1	2	2	3	2	1	3	1	2	1	1	1	1	0	0	0	2	2	2	2	2	0	2	0	1	0	0	1	2	2	2	2	0	0	0	0	1	10	2	10	7	1	2	4	4	2
297	1	82	3	1	2	2	3	2	1	2	1	2	2	1	1	1	0	0	0	2	2	2	2	2	0	2	0	1	0	0	1	2	2	2	0	2	0	2	2	1	10	8	8	15	2	2	4	4	1
298	1	82	3	1	2	2	3	2	1	3	1	2	1	1	1	1	0	0	0	2	2	2	2	2	0	2	0	1	0	0	1	2	2	2	2	0	0	0	0	1	10	2	10	7	1	2	4	4	2
299	1	83	3	1	2	2	3	2	1	2	1	2	2	1	1	1	0	0	0	2	2	2	2	2	0	2	0	1	0	0	1	2	2	2	0	2	0	2	2	1	10	8	8	15	2	2	4	4	1
300	1	83	3	1	2	2	3	2	1	3	1	2	1	1	1	1	0	0	0	2	2	2	2	2	0	2	0	1	0	0	1	2	2	2	2	0	0	0	0	1	10	2	10	7	1	2	4	4	2
301	1	84	3	1	2	2	3	2	1	2	1	2	2	1	1	1	0	0	0	2	2	2	2	2	0	2	0	1	0	0	1	2	2	2	0	2	0	2	2	1	10	8	8	15	2	2	4	4	1
302	1	85	3	1	2	2	3	2	1	2	1	2	2	1	1	1	0	0	0	2	2	2	2	2	0	2	0	1	0	0	1	2	2	2	0	2	0	2	2	1	10	8	8	15	2	2	4	4	1
303	1	86	3	1	2	2	3	2	1	2	1	2	2	1	1	1	0	0	0	2	2	2	2	2	0	2	0	1	0	0	1	2	2	2	0	2	0	2	2	1	10	8	8	15	2	2	4	4	1
304	1	87	3	1	2	2	3	2	1	2	1	2	2	1	1	1	0	0	0	2	2	2	2	2	0	2	0	1	0	0	1	2	2	2	0	2	0	2	2	1	10	8	8	15	2	2	4	4	1
305	1	88	3	1	2	2	3	2	1	2	1	2	2	1	1	1	0	0	0	2	2	2	2	2	0	2	0	1	0	0	1	2	2	2	0	2	0	2	2	1	10	8	8	15	2	2	4	4	1
306	1	60	1	1	2	2	3	1	1	1	2	2	2	1	4	0	0	1	2	0	0	1	2	0	0	0	0	2	0	0	2	0	0	2	0	0	0	2	0	3	3	4	4	24	2	3	4	3	3
307	1	60	1	1	2	2	3	1	1	1	2	2	2	1	4	0	0	1	2	0	0	1	2	0	0	0	0	2	0	0	2	0	0	2	0	0	0	2	0	3	3	4	4	24	2	3	4	3	3
308	1	60	1	1	2	2	3	1	1	1	2	2	2	1	4	0	0	1	2	0	0	1	2	0	0	0	0	2	0	0	2	0	0	2	0	0	0	2	0	3	3	4	4	24	2	3	4	3	3
309	2	60	1	2	2	2	2	1	1	2	2	2	1	1	1	0	0	1	1	0	2	0	2	2	2	0	0	1	1	0	1	2	2	0	0	0	2	0	0	4	6	1	8	15	2	4	4	2	1
310	2	60	1	2	2	2	2	1	1	2	2	2	1	1	1	0	0	1	1	0	2	0	2	2	2	0	0	1	1	0	1	2	2	0	0	0	2	0	0	4	6	1	8	15	2	4	4	2	1
311	1	60	1	1	2	2	4	2	2	3	2	2	1	1	3	1	0	1	2	0	0	0	2	0	0	1	1	0	0	2	0	0	1	2	0	0	0	0	0	4	2	5	2	29	2	2	4	3	2
312	1	60	1	1	2	2	4	2	2	3	2	2	1	1	3	1	0	1	2	0	0	0	2	0	0	1	1	0	0	2	0	0	1	2	0	0	0	0	0	4	2	5	2	29	2	2	4	3	2
313	1	60	1	4	2	2	4	2	3	2	2	2	1	1	2	2	2	2	3	1	2	1	2	3	1	2	2	3	2	2	2	2	2	3	2	2	1	0	2	10	9	13	14	24	2	2	4	3	4
314	1	60	1	4	2	2	4	2	3	2	2	2	1	1	2	2	2	2	3	1	2	1	2	3	1	2	2	3	2	2	2	2	2	3	2	2	1	0	2	10	9	13	14	24	2	2	4	3	4
315	1	60	1	2	2	2	3	2	1	1	2	2	1	1	3	2	1	2	1	2	2	0	0	2	0	2	0	0	0	0	0	2	0	0	0	0	0	0	2	6	6	2	4	22	2	2	2	3	3
316	2	60	1	2	1	1	1	2	1	3	2	2	2	2	2	2	0	0	0	2	2	1	2	0	1	0	2	1	2	0	1	2	0	0	2	0	0	2	0	3	7	6	6	20	2	1	1	2	1
317	1	60	1	2	2	2	3	2	1	1	2	2	1	1	3	2	1	2	1	2	2	0	0	2	0	2	0	0	0	0	0	2	0	0	0	0	0	0	2	6	6	2	4	22	2	2	2	3	3
318	2	60	1	2	1	1	1	2	1	3	2	2	2	2	2	2	0	0	0	2	2	1	2	0	1	0	2	1	2	0	1	2	0	0	2	0	0	2	0	3	7	6	6	20	2	1	1	2	1
319	2	60	1	4	1	2	4	2	2	1	2	2	1	1	2	2	0	2	0	2	2	2	2	0	2	2	0	2	2	2	0	2	2	0	2	2	0	0	2	6	8	8	10	20	2	1	3	1	1
320	2	60	1	4	1	2	4	2	2	1	2	2	1	1	2	2	0	2	0	2	2	2	2	0	2	2	0	2	2	2	0	2	2	0	2	2	0	0	2	6	8	8	10	20	2	1	3	1	1
321	1	60	1	1	2	2	3	2	1	1	2	2	2	2	2	2	2	2	2	2	1	1	1	0	0	2	0	0	1	2	2	1	1	2	2	0	2	2	2	8	5	9	10	26	2	3	4	4	1
322	1	60	1	1	2	2	3	2	1	1	2	2	2	2	2	2	2	2	2	2	1	1	1	0	0	2	0	0	1	2	2	1	1	2	2	0	2	2	2	8	5	9	10	26	2	3	4	4	1
323	1	60	1	1	2	2	3	2	1	1	2	2	2	2	2	2	2	2	2	2	1	1	1	0	0	2	0	0	1	2	2	1	1	2	2	0	2	2	2	8	5	9	10	26	2	3	4	4	1
324	2	60	1	1	1	2	3	2	3	3	2	2	2	1	4	2	2	2	0	0	1	0	2	0	2	0	1	0	0	1	1	1	2	2	0	0	0	2	2	8	3	8	4	33	2	3	4	4	2
325	2	60	1	1	1	2	3	2	3	3	2	2	2	1	4	2	2	2	0	0	1	0	2	0	2	0	1	0	0	1	1	1	2	2	0	0	0	2	2	8	3	8	4	33	2	3	4	4	2
326	1	61	1	2	2	2	1	2	1	1	2	2	1	1	3	2	1	2	1	2	2	0	0	2	0	2	0	0	0	0	0	2	0	0	0	0	0	0	2	6	6	2	4	22	2	2	2	3	2
327	1	61	1	2	2	2	1	2	1	1	2	2	1	1	3	2	1	2	1	2	2	0	0	2	0	2	0	0	0	0	0	2	0	0	0	0	0	0	2	6	6	2	4	22	2	2	2	3	2
328	1	62	1	2	2	2	3	2	2	3	2	2	1	2	2	1	1	1	1	1	1	1	1	1	1	1	1	1	1	1	1	1	1	0	1	1	1	0	1	5	5	5	7	22	2	1	4	4	4
329	1	62	1	2	2	2	3	2	2	3	2	2	1	2	2	1	1	1	1	1	1	1	1	1	1	1	1	1	1	1	1	1	1	0	1	1	1	0	1	5	5	5	7	22	2	1	4	4	4
330	2	62	1	1	2	2	1	2	2	2	2	2	1	1	1	0	0	0	0	0	0	2	1	0	0	2	0	0	2	1	1	0	1	0	2	0	2	0	1	0	3	4	8	17	2	3	4	1	1
331	2	62	1	1	2	2	1	2	2	2	2	2	1	1	1	0	0	0	0	0	0	2	1	0	0	2	0	0	2	1	1	0	1	0	2	0	2	0	1	0	3	4	8	17	2	3	4	1	1
332	2	62	1	3	2	2	3	2	1	2	2	2	2	2	2	0	2	2	2	1	1	0	0	0	2	0	2	0	2	2	2	1	2	2	2	0	2	2	0	8	2	10	9	31	2	2	4	3	2
333	2	62	1	3	2	2	3	2	1	2	2	2	2	2	2	0	2	2	2	1	1	0	0	0	2	0	2	0	2	2	2	1	2	2	2	0	2	2	0	8	2	10	9	31	2	2	4	3	2
334	2	62	1	1	2	2	1	2	2	2	2	2	1	1	1	0	0	0	0	0	0	2	1	0	0	2	0	0	2	1	1	0	1	0	2	0	2	0	1	0	3	4	8	17	2	3	4	1	1
335	2	62	1	1	2	2	1	2	2	2	2	2	1	1	1	0	0	0	0	0	0	2	1	0	0	2	0	0	2	1	1	0	1	0	2	0	2	0	1	0	3	4	8	17	2	3	4	1	1
336	1	63	1	3	1	1	2	2	1	3	2	2	2	1	3	0	0	0	0	2	2	0	1	2	0	0	0	1	0	0	0	2	2	0	0	0	0	2	0	0	7	2	5	14	2	3	1	3	3
337	1	63	1	3	1	1	2	2	1	3	2	2	2	1	3	0	0	0	0	2	2	0	1	2	0	0	0	1	0	0	0	2	2	0	0	0	0	2	0	0	7	2	5	14	2	3	1	3	3
338	1	63	1	3	1	1	2	2	1	3	2	2	2	1	3	0	0	0	0	2	2	0	1	2	0	0	0	1	0	0	0	2	2	0	0	0	0	2	0	0	7	2	5	14	2	3	1	3	3
339	2	64	1	4	2	2	3	1	1	1	2	2	2	1	2	0	2	2	1	0	2	2	0	1	2	0	2	0	1	2	0	2	2	2	0	1	2	2	2	7	5	12	6	32	2	2	3	2	2
340	1	64	1	2	2	2	3	2	1	2	2	2	1	1	2	0	0	0	1	2	2	0	1	0	1	0	0	1	1	0	2	2	2	2	2	2	2	0	0	2	5	5	11	15	2	2	4	3	4
341	1	64	1	2	2	2	3	2	1	2	2	2	1	1	2	0	0	0	1	2	2	0	1	0	1	0	0	1	1	0	2	2	2	2	2	2	2	0	0	2	5	5	11	15	2	2	4	3	4
342	1	64	1	1	2	2	3	2	2	2	2	1	1	2	1	1	1	1	1	1	1	1	1	1	1	1	1	1	1	1	1	1	1	0	1	1	1	0	1	5	5	5	7	22	2	2	2	1	2
343	1	64	1	1	1	1	2	1	1	1	2	1	1	1	1	0	1	1	1	1	1	1	1	1	1	1	1	1	1	1	1	1	1	0	1	1	1	0	1	4	5	5	7	21	2	1	1	3	2
344	2	64	1	1	2	2	4	1	1	1	2	2	1	1	3	2	1	2	2	2	2	0	0	0	0	0	1	1	1	2	2	2	2	0	1	1	1	0	0	7	4	5	9	23	2	3	3	3	2
345	2	64	1	1	2	2	4	1	1	1	2	2	1	1	3	2	1	2	2	2	2	0	0	0	0	0	1	1	1	2	2	2	2	0	1	1	1	0	0	7	4	5	9	23	2	3	3	3	2
346	2	65	1	4	2	2	4	1	1	2	2	2	2	1	2	1	2	2	1	0	0	0	0	0	2	0	2	0	2	1	0	0	2	2	0	2	0	2	2	8	0	13	2	43	3	2	4	3	1
347	2	65	1	4	2	2	4	1	1	2	2	2	2	1	2	1	2	2	1	0	0	1	2	0	2	0	1	0	2	1	0	0	1	2	0	0	2	2	1	8	3	9	3	35	2	3	4	4	3
348	2	65	1	4	2	2	4	1	1	2	2	2	2	1	2	1	2	2	1	0	0	1	2	0	2	0	1	0	2	1	0	0	1	2	0	0	2	2	1	8	3	9	3	35	2	3	4	4	3
349	1	65	1	2	2	2	4	1	1	1	2	2	2	1	2	1	2	2	2	0	0	0	2	0	2	0	0	0	2	0	0	0	2	2	2	0	2	2	0	9	2	6	6	31	2	1	4	1	2
350	1	65	1	2	2	2	4	1	1	1	2	2	2	1	2	1	2	2	2	0	0	0	2	0	2	0	0	0	2	0	0	0	2	2	2	0	2	2	0	9	2	6	6	31	2	1	4	1	2
351	2	65	1	3	2	2	2	2	2	3	2	2	1	1	2	2	2	2	2	0	0	2	0	0	0	0	2	0	2	0	2	0	1	2	2	0	2	0	1	8	2	7	7	30	2	2	2	2	3
352	1	65	1	4	2	2	3	2	2	2	2	2	1	1	2	1	1	1	0	0	2	0	2	2	2	0	0	1	1	2	0	2	0	2	0	0	0	0	0	5	6	5	3	25	2	2	4	3	3
353	1	65	1	4	2	2	3	2	2	2	2	2	1	1	2	1	1	1	0	0	2	0	2	2	2	0	0	1	1	2	0	2	0	2	0	0	0	0	0	5	6	5	3	25	2	2	4	3	3
354	2	65	1	3	2	2	2	2	2	3	2	2	1	1	2	2	2	2	2	0	0	2	0	0	0	0	2	0	2	0	2	0	1	2	2	0	2	0	1	8	2	7	7	30	2	2	2	2	3
355	2	65	1	3	2	2	2	2	2	3	2	2	1	1	2	2	2	2	2	0	0	2	0	0	0	0	2	0	2	0	2	0	1	2	2	0	2	0	1	8	2	7	7	30	2	2	2	2	3
356	2	65	1	3	2	2	2	2	2	3	2	2	1	1	2	2	2	2	2	0	0	2	0	0	0	0	2	0	2	0	2	0	1	2	2	0	2	0	1	8	2	7	7	30	2	2	2	2	3
357	1	65	1	1	2	2	3	2	2	2	2	1	1	2	1	1	1	1	1	1	1	1	1	1	1	1	1	1	1	1	1	1	1	0	1	1	1	0	1	5	5	5	7	22	2	2	2	1	2
358	1	65	1	2	2	2	3	2	1	2	2	2	2	1	2	0	2	2	2	0	0	0	0	0	2	0	0	0	0	2	0	0	2	2	0	0	0	2	0	8	0	6	2	36	3	2	2	3	2
359	1	65	1	2	2	2	3	2	1	2	2	2	2	1	2	0	2	2	2	0	0	0	0	0	2	0	0	0	0	2	0	0	2	2	0	0	0	2	0	8	0	6	2	36	3	2	2	3	2
360	2	65	1	1	2	1	3	2	3	2	2	1	1	1	1	0	0	0	0	2	2	1	2	2	0	0	0	1	0	0	1	2	2	0	1	0	2	0	0	0	9	0	9	6	1	1	1	1	2
361	1	65	1	1	1	1	3	2	1	1	2	2	1	1	2	0	0	0	0	2	2	2	1	1	2	1	0	2	2	0	2	2	2	0	1	0	2	0	0	2	8	2	12	8	1	1	1	3	2
362	2	65	1	1	2	1	3	2	3	2	2	1	1	1	1	0	0	0	0	2	2	1	2	2	0	0	0	1	0	0	1	2	2	0	1	0	2	0	0	0	9	0	9	6	1	1	1	1	2
363	1	65	1	1	1	1	3	2	1	1	2	2	1	1	2	0	0	0	0	2	2	2	1	1	2	1	0	2	2	0	2	2	2	0	1	0	2	0	0	2	8	2	12	8	1	1	1	3	2
364	2	65	1	1	2	1	3	2	3	2	2	1	1	1	1	0	0	0	0	2	2	1	2	2	0	0	0	1	0	0	1	2	2	0	1	0	2	0	0	0	9	0	9	6	1	1	1	1	2
365	2	65	1	1	2	1	3	2	3	2	2	1	1	1	1	0	0	0	0	2	2	1	2	2	0	0	0	1	0	0	1	2	2	0	1	0	2	0	0	0	9	0	9	6	1	1	1	1	2
366	1	65	1	1	1	1	3	2	1	1	2	2	1	1	2	0	0	0	0	2	2	2	1	1	2	1	0	2	2	0	2	2	2	0	1	0	2	0	0	2	8	2	12	8	1	1	1	3	2
367	2	65	1	1	2	1	3	2	3	2	2	1	1	1	1	0	0	0	0	2	2	1	2	2	0	0	0	1	0	0	1	2	2	0	1	0	2	0	0	0	9	0	9	6	1	1	1	1	2
368	1	65	1	1	1	1	3	2	1	1	2	2	1	1	2	0	0	0	0	2	2	2	1	1	2	1	0	2	2	0	2	2	2	0	1	0	2	0	0	2	8	2	12	8	1	1	1	3	2
369	2	65	1	1	2	1	3	2	3	2	2	1	1	1	1	0	0	0	0	2	2	1	2	2	0	0	0	1	0	0	1	2	2	0	1	0	2	0	0	0	9	0	9	6	1	1	1	1	2
370	2	65	1	1	2	1	3	2	3	2	2	1	1	1	1	0	0	0	0	2	2	1	2	2	0	0	0	1	0	0	1	2	2	0	1	0	2	0	0	0	9	0	9	6	1	1	1	1	2
371	1	65	1	1	1	1	2	1	1	1	2	1	1	1	1	0	1	1	1	1	1	1	1	1	1	1	1	1	1	1	1	1	1	0	1	1	1	0	1	4	5	5	7	21	2	1	1	3	2
372	2	66	1	4	2	2	4	1	1	2	2	2	2	1	2	1	2	2	1	0	0	0	0	0	2	0	2	0	2	1	0	0	2	2	0	2	0	2	2	8	0	13	2	43	3	2	4	3	1
373	2	66	1	3	1	2	3	1	1	1	2	2	1	1	3	0	2	2	2	0	0	0	0	0	0	0	2	0	2	2	1	0	0	2	0	2	0	0	2	6	0	12	1	41	3	2	3	3	4
374	2	66	1	3	1	2	3	1	1	1	2	2	1	1	3	0	2	2	2	0	0	0	0	0	0	0	2	0	2	2	1	0	0	2	0	2	0	0	2	6	0	12	1	41	3	2	3	3	4
375	2	66	1	3	1	2	3	1	1	1	2	2	1	1	3	0	2	2	2	0	0	0	0	0	0	0	2	0	2	2	1	0	0	2	0	2	0	0	2	6	0	12	1	41	3	2	3	3	4
376	2	66	1	3	1	2	3	1	1	1	2	2	1	1	3	0	2	2	2	0	0	0	0	0	0	0	2	0	2	2	1	0	0	2	0	2	0	0	2	6	0	12	1	41	3	2	3	3	4
377	2	66	1	3	2	2	2	2	2	3	2	2	1	1	2	2	2	2	2	0	0	2	0	0	0	0	2	0	2	0	2	0	1	2	2	0	2	0	1	8	2	7	7	30	2	2	2	2	3
378	1	66	1	1	2	2	3	2	2	2	2	1	1	2	1	1	1	1	1	1	1	1	1	1	1	1	1	1	1	1	1	1	1	0	1	1	1	0	1	5	5	5	7	22	2	2	2	1	2
379	2	66	1	2	2	2	4	2	2	1	2	2	1	1	2	2	2	2	2	2	2	2	2	2	2	2	2	1	1	1	1	2	2	2	0	2	0	0	2	10	10	10	8	26	2	1	4	3	2
380	2	66	1	2	2	2	4	2	2	1	2	2	1	1	2	2	2	2	2	2	2	2	2	2	2	2	2	1	1	1	1	2	2	2	0	2	0	0	2	10	10	10	8	26	2	1	4	3	2
381	1	66	1	1	1	1	2	1	1	1	2	1	1	1	1	0	1	1	1	1	1	1	1	1	1	1	1	1	1	1	1	1	1	0	1	1	1	0	1	4	5	5	7	21	2	1	1	3	2
382	2	67	1	2	1	1	2	2	1	1	2	1	1	1	2	1	1	2	0	1	2	0	2	2	2	0	1	2	0	2	0	2	1	0	0	1	1	0	1	6	7	5	6	22	2	2	1	2	2
383	2	67	1	2	1	1	2	2	1	1	2	1	1	1	2	1	1	2	0	1	2	0	2	2	2	0	1	2	0	2	0	2	1	0	0	1	1	0	1	6	7	5	6	22	2	2	1	2	2
384	2	67	1	2	1	2	4	1	1	3	2	2	2	1	2	0	1	2	0	1	1	0	1	0	1	0	0	2	0	1	2	1	2	2	1	0	2	2	2	4	3	7	10	22	2	2	4	3	2
385	2	67	1	2	1	2	4	1	1	3	2	2	2	1	2	0	1	2	0	1	1	0	1	0	1	0	0	2	0	1	2	1	2	2	1	0	2	2	2	4	3	7	10	22	2	2	4	3	2
386	1	67	1	2	2	2	3	2	1	2	2	2	1	1	3	2	0	2	1	0	2	0	1	0	2	0	1	1	2	0	0	2	0	0	2	0	2	0	0	7	3	3	7	24	2	3	2	1	4
387	1	67	1	1	2	2	3	2	1	1	2	2	1	1	2	1	1	1	1	2	2	2	2	0	0	0	0	2	2	0	2	2	2	0	2	0	0	0	0	4	8	2	10	12	2	2	4	2	2
388	1	67	1	1	2	2	3	2	1	1	2	2	1	1	2	1	1	1	1	2	2	2	2	0	0	0	0	2	2	0	2	2	2	0	2	0	0	0	0	4	8	2	10	12	2	2	4	2	2
389	2	67	1	3	2	1	3	2	1	1	2	2	2	2	2	2	2	0	0	2	2	2	2	2	2	2	2	2	2	2	2	2	2	2	2	2	2	2	2	6	10	14	14	20	2	1	1	1	1
390	2	67	1	3	2	1	3	2	1	1	2	2	2	2	2	2	2	0	0	2	2	2	2	2	2	2	2	2	2	2	2	2	2	2	2	2	2	2	2	6	10	14	14	20	2	1	1	1	1
391	2	67	1	3	2	2	2	2	2	3	2	2	1	1	2	2	2	2	2	0	0	2	0	0	0	0	2	0	2	0	2	0	1	2	2	0	2	0	1	8	2	7	7	30	2	2	2	2	3
392	1	67	1	1	2	2	3	2	2	2	2	1	1	2	1	1	1	1	1	1	1	1	1	1	1	1	1	1	1	1	1	1	1	0	1	1	1	0	1	5	5	5	7	22	2	2	2	1	2
393	1	67	1	1	1	1	2	1	1	1	2	1	1	1	1	0	1	1	1	1	1	1	1	1	1	1	1	1	1	1	1	1	1	0	1	1	1	0	1	4	5	5	7	21	2	1	1	3	2
394	1	67	1	1	1	2	2	1	1	2	2	2	2	1	2	0	0	1	0	1	1	1	2	1	2	1	1	0	2	2	1	1	2	0	1	1	2	2	1	3	6	9	8	22	2	2	4	2	1
395	1	67	1	1	1	2	2	1	1	2	2	2	2	1	2	0	0	1	0	1	1	1	2	1	2	1	1	0	2	2	1	1	2	0	1	1	2	2	1	3	6	9	8	22	2	2	4	2	1
396	1	68	1	1	2	2	3	2	1	1	2	2	1	1	2	1	1	1	1	2	2	2	2	0	0	0	0	2	2	0	1	2	2	2	2	0	0	0	0	4	8	4	9	15	2	2	4	2	1
397	1	68	1	1	2	2	3	2	1	1	2	2	1	1	2	1	1	1	1	2	2	2	2	0	0	0	0	2	2	0	1	2	2	2	2	0	0	0	0	4	8	4	9	15	2	2	4	2	1
398	2	68	1	2	1	2	4	1	1	3	2	2	2	1	2	0	1	2	0	1	1	0	1	0	1	0	0	2	0	1	2	1	2	2	1	0	2	2	2	4	3	7	10	22	2	2	4	3	2
399	2	68	1	2	2	2	3	1	2	2	2	2	1	2	1	0	1	2	1	1	0	0	1	0	2	0	0	1	0	0	2	0	2	2	0	0	2	0	0	6	2	2	7	23	2	2	4	2	3
400	2	68	1	2	2	2	3	1	2	2	2	2	1	2	1	0	1	2	1	1	0	0	1	0	2	0	0	1	0	0	2	0	2	2	0	0	2	0	0	6	2	2	7	23	2	2	4	2	3
401	1	68	1	1	1	2	2	2	3	2	2	2	1	1	2	1	0	0	0	2	1	2	2	1	2	0	0	0	0	0	2	1	2	0	0	2	2	0	2	3	8	4	7	16	2	3	4	4	4
402	1	68	1	1	1	2	2	2	3	2	2	2	1	1	2	1	0	0	0	2	1	2	2	1	2	0	0	0	0	0	2	1	2	0	0	2	2	0	2	3	8	4	7	16	2	3	4	4	4
403	2	68	1	2	2	2	3	2	2	2	2	1	2	1	1	0	0	0	2	0	0	0	0	2	0	2	0	2	1	0	0	0	2	0	0	2	0	2	1	2	2	6	6	24	2	2	4	3	2
404	2	68	1	2	2	2	3	2	2	2	2	1	2	1	1	0	0	0	2	0	0	0	0	2	0	2	0	2	1	0	0	0	2	0	0	2	0	2	1	2	2	6	6	24	2	2	4	3	2
405	2	68	1	3	2	2	2	2	2	3	2	2	1	1	2	2	2	2	2	0	0	2	0	0	0	0	2	0	2	0	2	0	1	2	2	0	2	0	1	8	2	7	7	30	2	2	2	2	3
406	1	68	1	1	2	2	3	2	2	2	2	1	1	2	1	1	1	1	1	1	1	1	1	1	1	1	1	1	1	1	1	1	1	0	1	1	1	0	1	5	5	5	7	22	2	2	2	1	2
407	1	68	1	4	2	2	2	2	2	1	2	2	1	1	1	0	0	0	0	0	2	0	0	2	0	0	0	2	2	2	2	2	2	2	0	0	2	0	1	0	4	7	10	17	2	2	4	1	2
408	1	68	1	4	2	2	2	2	2	1	2	2	1	1	1	0	0	0	0	0	2	0	0	2	0	0	0	2	2	2	2	2	2	2	0	0	2	0	1	0	4	7	10	17	2	2	4	1	2
409	2	69	1	2	2	2	3	2	2	3	2	2	2	1	1	0	2	0	0	0	0	0	0	0	2	0	0	0	0	0	0	0	0	2	0	0	0	2	0	4	0	4	0	32	2	3	4	3	2
410	2	69	1	2	2	2	3	2	3	3	2	2	2	1	1	0	2	0	0	0	0	0	0	0	2	0	0	0	0	0	0	0	0	2	0	0	0	2	0	4	0	4	0	32	2	3	4	3	2
411	2	69	1	2	1	2	4	1	1	3	2	2	2	1	2	0	1	2	0	1	1	0	1	0	1	0	0	2	0	1	2	1	2	2	1	0	2	2	2	4	3	7	10	22	2	2	4	3	2
412	1	69	1	2	2	2	3	2	1	2	2	2	1	1	3	2	0	2	1	0	2	0	1	0	2	0	1	1	2	0	0	2	0	0	2	0	2	0	0	7	3	3	7	24	2	3	2	1	4
413	2	69	1	1	2	2	3	1	1	2	2	2	2	2	3	0	2	2	0	2	0	0	0	0	2	0	0	0	0	1	2	0	2	2	0	0	2	2	2	6	2	7	6	29	2	3	4	4	3
414	1	69	1	2	1	2	3	2	2	2	2	2	1	1	2	0	1	2	0	0	0	2	1	0	0	2	1	0	2	0	1	0	0	2	0	2	2	0	0	3	3	7	5	26	2	3	2	2	2
415	1	69	1	2	1	2	3	2	2	2	2	2	1	1	2	0	1	2	0	0	0	2	1	0	0	2	1	0	2	0	1	0	0	2	0	2	2	0	0	3	3	7	5	26	2	3	2	2	2
416	2	69	1	2	2	2	3	1	2	2	2	2	2	1	1	1	0	0	2	2	0	0	0	0	2	0	2	0	1	2	0	0	2	2	0	1	0	2	1	5	2	11	2	36	3	2	4	2	3
417	2	69	1	2	2	2	3	1	2	2	2	2	2	1	1	1	0	0	2	2	0	0	0	0	2	0	2	0	1	2	0	0	2	2	0	1	0	2	1	5	2	11	2	36	3	2	4	2	3
418	1	69	1	1	2	2	3	2	2	2	2	1	1	2	1	1	1	1	1	1	1	1	1	1	1	1	1	1	1	1	1	1	1	0	1	1	1	0	1	5	5	5	7	22	2	2	2	1	2
419	1	70	1	2	2	2	3	2	1	2	2	2	1	1	3	2	0	2	1	0	2	0	1	0	2	0	1	1	2	0	0	2	0	0	2	0	2	0	0	7	3	3	7	24	2	3	2	1	4
420	2	70	1	1	2	2	3	1	1	2	2	2	2	2	3	0	2	2	0	2	0	0	0	0	2	0	0	0	0	1	2	0	2	2	0	0	2	2	2	6	2	7	6	29	2	3	4	4	3
421	2	70	1	2	2	2	3	1	1	1	2	2	2	1	2	0	0	0	2	2	2	2	0	2	2	0	1	0	0	0	0	2	2	2	0	0	2	2	0	4	8	5	6	19	2	2	4	3	3
422	2	70	1	2	2	2	3	1	1	1	2	2	2	1	2	0	0	0	2	2	2	2	0	2	2	0	1	0	0	0	0	2	2	2	0	0	2	2	0	4	8	5	6	19	2	2	4	3	3
423	1	70	1	3	2	2	3	2	2	2	2	2	2	2	2	0	2	2	2	2	0	0	0	0	0	2	0	0	2	2	1	0	2	0	2	0	2	2	0	6	2	6	9	25	2	2	4	2	1
424	1	70	1	3	2	2	3	2	2	2	2	2	2	2	2	0	2	2	2	2	0	0	0	0	0	2	0	0	2	2	1	0	2	0	2	0	2	2	0	6	2	6	9	25	2	2	4	2	1
425	1	70	1	1	2	2	3	2	2	2	2	1	1	2	1	1	1	1	1	1	1	1	1	1	1	1	1	1	1	1	1	1	1	0	1	1	1	0	1	5	5	5	7	22	2	2	2	1	2
426	2	70	1	2	1	1	3	1	1	3	2	2	1	1	2	1	2	2	0	0	0	2	0	0	2	2	2	2	0	0	1	0	2	2	0	2	0	0	0	7	2	6	7	28	2	1	1	2	3
427	2	70	1	2	1	1	3	1	1	3	2	2	1	1	2	1	2	2	0	0	0	2	0	0	2	2	2	2	0	0	1	0	2	2	0	2	0	0	0	7	2	6	7	28	2	1	1	2	3
428	1	71	2	2	2	2	3	2	1	2	2	2	1	1	3	2	0	2	1	0	2	0	1	0	2	0	1	1	2	0	0	2	0	0	2	0	2	0	0	7	3	3	7	24	2	3	2	1	4
429	1	71	2	1	2	2	3	2	2	2	2	1	1	2	1	1	1	1	1	1	1	1	1	1	1	1	1	1	1	1	1	1	1	0	1	1	1	0	1	5	5	5	7	22	2	2	2	1	2
430	1	71	2	3	2	2	4	1	1	2	2	2	1	2	2	0	2	0	0	0	2	0	2	0	0	1	0	0	0	1	2	2	0	2	2	2	2	0	0	2	4	5	9	18	2	4	4	3	2
431	1	71	2	3	2	2	4	1	1	2	2	2	1	2	2	0	2	0	0	0	2	0	2	0	0	1	0	0	0	1	2	2	0	2	2	2	2	0	0	2	4	5	9	18	2	4	4	3	2
432	1	72	2	1	2	2	4	2	3	2	2	1	1	1	1	0	0	1	1	0	0	0	0	0	2	0	0	1	0	2	0	0	0	2	0	1	0	0	0	4	0	5	1	32	2	4	4	4	1
433	1	72	2	1	2	2	4	2	3	2	2	1	1	1	1	0	0	1	1	0	0	0	0	0	2	0	0	1	0	2	0	0	0	2	0	1	0	0	0	4	0	5	1	32	2	4	4	4	1
434	2	72	2	2	1	1	3	2	1	1	2	2	2	1	2	0	0	1	2	2	2	1	0	0	2	1	0	0	2	2	0	2	2	0	0	1	2	2	1	5	5	8	7	25	2	2	1	4	2
435	2	72	2	2	1	1	3	2	1	1	2	2	2	1	2	0	0	1	2	2	2	1	0	0	2	1	0	0	2	2	0	2	2	0	0	1	2	2	1	5	5	8	7	25	2	2	1	4	2
436	2	72	2	3	1	2	3	2	1	2	2	2	1	1	2	0	0	0	0	2	2	2	2	2	0	0	0	2	0	0	2	2	2	2	0	0	2	0	0	0	10	2	10	6	1	4	4	2	3
437	2	72	2	3	1	2	3	2	1	2	2	2	1	1	2	0	0	0	0	2	2	2	2	2	0	0	0	2	0	0	2	2	2	2	0	0	2	0	0	0	10	2	10	6	1	4	4	2	3
438	1	72	2	1	2	2	3	2	2	2	2	1	1	2	1	1	1	1	1	1	1	1	1	1	1	1	1	1	1	1	1	1	1	0	1	1	1	0	1	5	5	5	7	22	2	2	2	1	2
439	2	72	2	4	2	2	3	2	2	2	2	2	1	1	2	1	1	1	0	2	1	1	0	0	1	2	2	0	0	0	1	1	0	0	0	0	1	0	1	4	4	3	5	22	2	3	4	4	2
440	2	72	2	4	2	2	3	2	2	2	2	2	1	1	2	1	1	1	0	2	1	1	0	0	1	2	2	0	0	0	1	1	0	0	0	0	1	0	1	4	4	3	5	22	2	3	4	4	2
441	2	72	2	4	2	2	4	1	1	1	2	2	1	1	2	0	0	0	1	0	0	0	2	0	2	1	0	0	2	1	0	0	1	2	0	0	2	0	1	3	2	6	4	27	2	4	4	2	2
442	2	72	2	4	2	2	4	1	1	1	2	2	1	1	2	0	0	0	1	0	0	0	2	0	2	1	0	0	2	1	0	0	1	2	0	0	2	0	1	3	2	6	4	27	2	4	4	2	2
443	1	73	2	1	2	2	3	1	2	3	2	2	1	2	3	2	2	0	0	0	0	0	2	0	0	2	0	0	0	0	2	0	0	2	0	0	2	0	0	4	2	2	6	22	2	3	4	3	3
444	2	73	2	4	2	1	3	2	2	2	2	2	2	1	2	0	0	1	2	2	2	1	0	0	2	1	0	0	2	2	0	2	2	0	0	1	2	2	1	5	5	8	7	25	2	2	1	4	2
445	2	73	2	4	2	1	3	2	2	2	2	2	2	1	2	0	0	1	2	2	2	1	0	0	2	1	0	0	2	2	0	2	2	0	0	1	2	2	1	5	5	8	7	25	2	2	1	4	2
446	1	74	2	1	2	2	3	1	1	3	2	2	1	2	3	2	2	0	0	0	0	0	2	0	0	2	0	0	0	0	2	0	0	2	0	0	2	0	0	4	2	2	6	22	2	3	4	3	3
447	1	74	2	3	2	2	3	1	2	3	2	2	2	1	2	0	1	1	1	2	2	2	2	0	0	0	1	0	0	0	2	2	2	2	1	0	0	2	2	3	8	7	7	19	2	1	4	3	3
448	1	74	2	3	2	2	3	1	2	3	2	2	2	1	2	0	1	1	1	2	2	2	2	0	0	0	1	0	0	0	2	2	2	2	1	0	0	2	2	3	8	7	7	19	2	1	4	3	3
449	1	74	2	3	2	2	3	1	2	3	2	2	2	1	2	0	1	1	1	2	2	2	2	0	0	0	1	0	0	0	2	2	2	2	1	0	0	2	2	3	8	7	7	19	2	1	4	3	3
450	1	74	2	3	2	2	3	1	2	3	2	2	2	1	2	0	1	1	1	2	2	2	2	0	0	0	1	0	0	0	2	2	2	2	1	0	0	2	2	3	8	7	7	19	2	1	4	3	3
451	1	74	2	1	2	2	4	2	2	2	2	2	1	1	1	1	0	0	0	0	0	0	0	0	2	1	2	0	0	1	0	0	0	0	0	1	0	0	0	3	0	4	1	30	2	2	4	3	3
452	1	74	2	1	2	2	4	2	2	2	2	2	1	1	1	1	0	0	0	0	0	0	0	0	2	1	2	0	0	1	0	0	0	0	0	1	0	0	0	3	0	4	1	30	2	2	4	3	3
453	1	74	2	1	2	2	4	2	2	2	2	2	1	1	1	1	0	0	0	0	0	0	0	0	2	1	2	0	0	1	0	0	0	0	0	1	0	0	0	3	0	4	1	30	2	2	4	3	3
454	1	74	2	1	2	2	4	2	2	2	2	2	1	1	1	1	0	0	0	0	0	0	0	0	2	1	2	0	0	1	0	0	0	0	0	1	0	0	0	3	0	4	1	30	2	2	4	3	3
455	1	75	2	1	1	2	4	2	3	2	2	2	2	1	1	0	2	1	1	0	0	2	0	2	2	0	1	0	0	0	2	0	2	2	0	2	2	2	0	6	4	7	6	27	2	3	4	4	2
456	1	75	2	1	1	2	4	2	3	2	2	2	2	1	1	0	2	1	1	0	0	2	0	2	2	0	1	0	0	0	2	0	2	2	0	2	2	2	0	6	4	7	6	27	2	3	4	4	2
457	2	75	2	1	2	1	4	2	1	2	2	2	2	2	2	2	0	0	2	2	0	2	1	2	2	2	2	0	2	0	2	0	1	0	1	2	0	2	2	6	7	10	6	27	2	1	1	1	1
458	2	75	2	1	2	1	4	2	1	2	2	2	2	2	2	2	0	0	2	2	0	2	1	2	2	2	2	0	2	0	2	0	1	0	1	2	0	2	2	6	7	10	6	27	2	1	1	1	1
459	1	75	2	1	2	2	3	1	2	3	2	2	1	2	3	2	2	0	0	0	0	0	2	0	0	2	0	0	0	0	2	0	0	2	0	0	2	0	0	4	2	2	6	22	2	3	4	3	3
460	2	75	2	3	2	2	4	2	1	1	2	2	2	1	3	0	2	2	2	0	2	1	1	1	1	1	1	1	0	2	2	2	2	2	0	2	2	2	0	7	5	9	10	25	2	4	4	1	3
461	2	75	2	3	2	2	4	2	1	1	2	2	2	1	3	0	2	2	2	0	2	1	1	1	1	1	1	1	0	2	2	2	2	2	0	2	2	2	0	7	5	9	10	25	2	4	4	1	3
462	2	75	2	3	2	2	4	2	1	1	2	2	2	1	3	0	2	2	2	0	2	1	1	1	1	1	1	1	0	2	2	2	2	2	0	2	2	2	0	7	5	9	10	25	2	4	4	1	3
463	2	75	2	1	2	2	3	2	1	2	2	2	1	1	4	0	2	0	2	0	0	0	0	0	0	2	2	0	0	0	2	0	2	0	0	2	2	0	0	4	0	4	8	24	2	3	3	4	4
464	2	75	2	1	2	2	3	2	1	2	2	2	1	1	4	0	2	0	2	0	0	0	0	0	0	2	2	0	0	0	2	0	2	0	0	2	2	0	0	4	0	4	8	24	2	3	3	4	4
465	2	75	2	1	2	2	3	2	1	2	2	2	1	1	4	0	2	0	2	0	0	0	0	0	0	2	2	0	0	0	2	0	2	0	0	2	2	0	0	4	0	4	8	24	2	3	3	4	4
466	1	76	2	1	2	2	3	1	1	3	2	2	1	2	3	2	2	0	0	0	0	0	2	0	0	2	0	0	0	0	2	0	0	2	0	0	2	0	0	4	2	2	6	22	2	3	4	3	3
467	2	76	2	1	2	2	3	1	1	2	2	2	2	1	3	0	2	2	2	0	0	0	0	0	2	0	2	0	2	0	0	0	0	2	0	2	0	2	2	8	0	12	0	44	3	4	4	4	4
468	2	76	2	1	2	2	3	1	1	2	2	2	2	1	3	0	2	2	2	0	0	0	0	0	2	0	2	0	2	0	0	0	0	2	0	2	0	2	2	8	0	12	0	44	3	4	4	4	4
469	1	77	2	1	2	2	3	1	1	3	2	2	1	2	3	2	2	0	0	0	0	0	2	0	0	2	0	0	0	0	2	0	0	2	0	0	2	0	0	4	2	2	6	22	2	3	4	3	3
470	2	77	2	3	1	2	3	1	2	2	2	2	2	1	2	0	0	0	1	2	1	0	2	2	1	1	0	0	1	2	0	1	0	0	0	2	0	2	2	2	7	9	2	26	2	4	4	4	2
471	2	77	2	3	1	2	3	1	2	2	2	2	2	1	2	0	0	0	1	2	1	0	2	2	1	1	0	0	1	2	0	1	0	0	0	2	0	2	2	2	7	9	2	26	2	4	4	4	2
472	2	78	2	2	2	2	4	1	2	2	2	2	2	1	2	0	2	2	2	0	0	0	0	0	2	0	2	0	2	2	0	0	0	2	0	2	0	2	2	8	0	14	0	46	3	4	4	4	1
473	2	78	2	2	2	2	4	1	2	2	2	2	2	1	2	0	2	2	2	0	0	0	0	0	2	0	2	0	2	2	0	0	0	2	0	2	0	2	2	8	0	14	0	46	3	4	4	4	1
474	2	79	2	1	2	2	3	1	1	2	2	2	2	2	2	0	2	2	1	2	2	2	1	1	1	1	2	1	1	0	2	2	2	0	0	2	2	2	2	6	8	9	10	21	2	2	2	3	1
475	2	79	2	1	2	2	3	1	1	2	2	2	2	2	2	0	2	2	1	2	2	2	1	1	1	1	2	1	1	0	2	2	2	0	0	2	2	2	2	6	8	9	10	21	2	2	2	3	1
476	2	79	2	1	2	2	3	1	1	2	2	2	2	2	2	0	2	2	1	2	2	2	1	1	1	1	2	1	1	0	2	2	2	0	0	2	2	2	2	6	8	9	10	21	2	2	2	3	1
477	2	80	2	2	2	2	3	2	2	2	2	1	1	1	2	0	2	0	1	2	2	2	0	2	2	2	2	2	2	2	2	2	2	2	2	2	2	0	2	5	8	12	14	19	2	2	4	1	3
478	2	80	2	2	2	2	3	2	2	2	2	1	1	1	2	0	2	0	1	2	2	2	0	2	2	2	2	2	2	2	2	2	2	2	2	2	2	0	2	5	8	12	14	19	2	2	4	1	3
479	2	80	2	1	2	2	3	1	1	2	2	2	2	2	2	0	2	2	1	2	2	2	1	1	1	1	2	1	1	0	2	2	2	0	0	2	2	2	2	6	8	9	10	21	2	2	2	3	1
480	2	80	2	1	2	2	3	1	1	2	2	2	2	2	2	0	2	2	1	2	2	2	1	1	1	1	2	1	1	0	2	2	2	0	0	2	2	2	2	6	8	9	10	21	2	2	2	3	1
481	2	80	2	1	2	2	3	1	1	2	2	2	2	2	2	0	2	2	1	2	2	2	1	1	1	1	2	1	1	0	2	2	2	0	0	2	2	2	2	6	8	9	10	21	2	2	2	3	1
482	2	81	3	2	2	2	3	2	2	2	2	1	1	1	2	0	2	0	1	2	2	2	0	2	2	2	2	2	2	2	2	2	2	2	2	2	2	0	2	5	8	12	14	19	2	2	4	1	3
483	2	81	3	1	2	2	3	1	1	2	2	2	2	2	2	0	2	2	1	2	2	2	1	1	1	1	2	1	1	0	2	2	2	0	0	2	2	2	2	6	8	9	10	21	2	2	2	3	1
484	2	81	3	1	2	2	3	1	1	2	2	2	2	2	2	0	2	2	1	2	2	2	1	1	1	1	2	1	1	0	2	2	2	0	0	2	2	2	2	6	8	9	10	21	2	2	2	3	1
485	2	81	3	1	2	2	3	1	1	2	2	2	2	2	2	0	2	2	1	2	2	2	1	1	1	1	2	1	1	0	2	2	2	0	0	2	2	2	2	6	8	9	10	21	2	2	2	3	1
486	1	82	3	1	1	2	2	1	3	2	2	2	1	2	2	0	0	2	0	1	2	0	2	2	2	0	1	0	2	0	0	2	2	2	0	0	2	0	0	4	7	5	6	20	2	3	4	3	2
487	1	82	3	1	2	2	2	1	1	2	2	2	2	1	1	0	1	2	2	1	2	1	2	1	2	1	1	1	0	1	1	2	1	2	0	1	1	2	1	7	7	8	7	25	2	2	4	1	2
488	1	82	3	1	2	2	2	1	1	2	2	2	2	1	1	0	1	2	2	1	2	1	2	1	2	1	1	1	0	1	1	2	1	2	0	1	1	2	1	7	7	8	7	25	2	2	4	1	2
489	2	82	3	2	2	2	3	2	2	2	2	1	1	1	2	0	2	0	1	2	2	2	0	2	2	2	2	2	2	2	2	2	2	2	2	2	2	0	2	5	8	12	14	19	2	2	4	1	3
490	2	82	3	1	2	2	3	1	1	2	2	2	2	2	2	0	2	2	1	2	2	2	1	1	1	1	2	1	1	0	2	2	2	0	0	2	2	2	2	6	8	9	10	21	2	2	2	3	1
491	2	82	3	1	2	2	3	1	1	2	2	2	2	2	2	0	2	2	1	2	2	2	1	1	1	1	2	1	1	0	2	2	2	0	0	2	2	2	2	6	8	9	10	21	2	2	2	3	1
492	2	82	3	1	2	2	3	1	1	2	2	2	2	2	2	0	2	2	1	2	2	2	1	1	1	1	2	1	1	0	2	2	2	0	0	2	2	2	2	6	8	9	10	21	2	2	2	3	1
493	1	83	3	1	1	2	2	1	3	2	2	2	1	2	2	0	0	2	0	1	2	0	2	2	2	0	1	0	2	0	0	2	2	2	0	0	2	0	0	4	7	5	6	20	2	3	4	3	2
494	2	83	3	2	1	2	4	2	3	1	2	2	2	2	3	0	0	0	0	2	0	2	1	0	2	2	0	2	1	0	2	0	0	0	2	0	0	2	0	2	5	3	8	16	2	2	2	2	2
495	2	83	3	2	1	2	4	2	3	1	2	2	2	2	3	0	0	0	0	2	0	2	1	0	2	2	0	2	1	0	2	0	0	0	2	0	0	2	0	2	5	3	8	16	2	2	2	2	2
496	1	83	3	1	2	2	2	1	1	2	2	2	2	1	1	0	1	2	2	1	2	1	2	1	2	1	1	1	0	1	1	2	1	2	0	1	1	2	1	7	7	8	7	25	2	2	4	1	2
497	2	83	3	2	2	2	3	2	2	2	2	1	1	1	2	0	2	0	1	2	2	2	0	2	2	2	2	2	2	2	2	2	2	2	2	2	2	0	2	5	8	12	14	19	2	2	4	1	3
498	2	83	3	1	2	2	3	1	1	2	2	2	2	2	2	0	2	2	1	2	2	2	1	1	1	1	2	1	1	0	2	2	2	0	0	2	2	2	2	6	8	9	10	21	2	2	2	3	1
499	2	83	3	1	2	2	3	1	1	2	2	2	2	2	2	0	2	2	1	2	2	2	1	1	1	1	2	1	1	0	2	2	2	0	0	2	2	2	2	6	8	9	10	21	2	2	2	3	1
500	2	84	3	1	1	2	4	1	2	3	2	2	2	1	2	0	2	2	2	1	0	0	0	0	2	0	0	0	0	2	0	0	0	0	0	0	0	2	1	8	1	5	0	36	2	2	4	3	3
501	2	84	3	1	1	2	4	1	2	3	2	2	2	1	2	0	2	2	2	1	0	0	0	0	2	0	0	0	0	2	0	0	0	0	0	0	0	2	1	8	1	5	0	36	2	2	4	3	3
502	2	84	3	1	1	2	4	1	2	3	2	2	2	1	2	0	2	2	2	1	0	0	0	0	2	0	0	0	0	2	0	0	0	0	0	0	0	2	1	8	1	5	0	36	2	2	4	3	3
503	1	84	3	1	1	2	2	1	3	2	2	2	1	2	2	0	0	2	0	1	2	0	2	2	2	0	1	0	2	0	0	2	2	2	0	0	2	0	0	4	7	5	6	20	2	3	4	3	2
504	1	84	3	1	2	2	2	1	1	2	2	2	2	1	1	0	1	2	2	1	2	1	2	1	2	1	1	1	0	1	1	2	1	2	0	1	1	2	1	7	7	8	7	25	2	2	4	1	2
505	2	84	3	2	2	2	3	2	2	2	2	1	1	1	2	0	2	0	1	2	2	2	0	2	2	2	2	2	2	2	2	2	2	2	2	2	2	0	2	5	8	12	14	19	2	2	4	1	3
506	2	84	3	1	2	2	3	1	1	2	2	2	2	2	2	0	2	2	1	2	2	2	1	1	1	1	2	1	1	0	2	2	2	0	0	2	2	2	2	6	8	9	10	21	2	2	2	3	1
507	2	84	3	1	2	2	3	1	1	2	2	2	2	2	2	0	2	2	1	2	2	2	1	1	1	1	2	1	1	0	2	2	2	0	0	2	2	2	2	6	8	9	10	21	2	2	2	3	1
508	1	85	3	1	1	2	2	1	3	2	2	2	1	2	2	0	0	2	0	1	2	0	2	2	2	0	1	0	2	0	0	2	2	2	0	0	2	0	0	4	7	5	6	20	2	3	4	3	2
509	1	85	3	1	1	2	2	1	1	1	2	2	1	1	2	0	2	2	0	0	0	0	0	0	1	0	0	1	2	0	0	0	1	2	0	0	2	0	1	5	0	5	4	30	2	4	4	3	2
510	1	85	3	1	1	2	2	1	1	1	2	2	1	1	2	0	2	2	0	0	0	0	0	0	1	0	0	1	2	0	0	0	1	2	0	0	2	0	1	5	0	5	4	30	2	4	4	3	2
511	1	85	3	1	2	2	2	1	1	2	2	2	2	1	1	0	1	2	2	1	2	1	2	1	2	1	1	1	0	1	1	2	1	2	0	1	1	2	1	7	7	8	7	25	2	2	4	1	2
512	2	85	3	2	2	2	3	2	2	2	2	1	1	1	2	0	2	0	1	2	2	2	0	2	2	2	2	2	2	2	2	2	2	2	2	2	2	0	2	5	8	12	14	19	2	2	4	1	3
513	2	85	3	1	2	2	3	1	1	2	2	2	2	2	2	0	2	2	1	2	2	2	1	1	1	1	2	1	1	0	2	2	2	0	0	2	2	2	2	6	8	9	10	21	2	2	2	3	1
514	1	86	3	1	1	2	2	1	3	2	2	2	1	2	2	0	0	2	0	1	2	0	2	2	2	0	1	0	2	0	0	2	2	2	0	0	2	0	0	4	7	5	6	20	2	3	4	3	2
515	2	86	3	2	2	2	3	1	1	2	2	2	2	1	1	1	0	2	0	0	2	2	0	0	2	0	2	1	0	0	0	2	1	0	0	2	0	2	1	5	4	7	4	28	2	3	4	2	2
516	2	86	3	2	2	2	3	1	1	2	2	2	2	1	1	1	0	2	0	0	2	2	0	0	2	0	2	1	0	0	0	2	1	0	0	2	0	2	1	5	4	7	4	28	2	3	4	2	2
517	2	86	3	2	2	2	3	1	1	2	2	2	2	1	1	1	0	2	0	0	2	2	0	0	2	0	2	1	0	0	0	2	1	0	0	2	0	2	1	5	4	7	4	28	2	3	4	2	2
518	1	86	3	1	2	2	2	1	1	2	2	2	2	1	1	0	1	2	2	1	2	1	2	1	2	1	1	1	0	1	1	2	1	2	0	1	1	2	1	7	7	8	7	25	2	2	4	1	2
519	2	86	3	2	2	2	3	2	2	2	2	1	1	1	2	0	2	0	1	2	2	2	0	2	2	2	2	2	2	2	2	2	2	2	2	2	2	0	2	5	8	12	14	19	2	2	4	1	3
520	2	86	3	1	2	2	3	1	1	2	2	2	2	2	2	0	2	2	1	2	2	2	1	1	1	1	2	1	1	0	2	2	2	0	0	2	2	2	2	6	8	9	10	21	2	2	2	3	1
521	1	87	3	1	1	2	2	1	3	2	2	2	1	2	2	0	0	2	0	1	2	0	2	2	2	0	1	0	2	0	0	2	2	2	0	0	2	0	0	4	7	5	6	20	2	3	4	3	2
522	1	87	3	1	2	2	2	1	1	2	2	2	2	1	1	0	1	2	2	1	2	1	2	1	2	1	1	1	0	1	1	2	1	2	0	1	1	2	1	7	7	8	7	25	2	2	4	1	2
523	1	87	3	1	1	2	4	1	1	2	2	2	2	1	1	1	2	2	0	2	2	0	0	0	2	0	2	2	2	2	0	2	0	0	0	2	0	2	1	7	4	11	4	34	3	2	4	3	3
524	1	87	3	1	1	2	4	1	1	2	2	2	2	1	1	1	2	2	0	2	2	0	0	0	2	0	2	2	2	2	0	2	0	0	0	2	0	2	1	7	4	11	4	34	3	2	4	3	3
525	2	87	3	2	2	2	3	2	2	2	2	1	1	1	2	0	2	0	1	2	2	2	0	2	2	2	2	2	2	2	2	2	2	2	2	2	2	0	2	5	8	12	14	19	2	2	4	1	3
526	1	88	3	1	1	2	2	1	3	2	2	2	1	2	2	0	0	2	0	1	2	0	2	2	2	0	1	0	2	0	0	2	2	2	0	0	2	0	0	4	7	5	6	20	2	3	4	3	2
527	1	88	3	1	2	2	2	1	1	2	2	2	2	1	1	0	1	2	2	1	2	1	2	1	2	1	1	1	0	1	1	2	1	2	0	1	1	2	1	7	7	8	7	25	2	2	4	1	2
528	1	89	3	1	1	2	2	1	3	2	2	2	1	2	2	0	0	2	0	1	2	0	2	2	2	0	1	0	2	0	0	2	2	2	0	0	2	0	0	4	7	5	6	20	2	3	4	3	2
529	1	89	3	1	2	2	2	1	1	2	2	2	2	1	1	0	1	2	2	1	2	1	2	1	2	1	1	1	0	1	1	2	1	2	0	1	1	2	1	7	7	8	7	25	2	2	4	1	2
530	1	90	3	1	1	2	2	1	3	2	2	2	1	2	2	0	0	2	0	1	2	0	2	2	2	0	1	0	2	0	0	2	2	2	0	0	2	0	0	4	7	5	6	20	2	3	4	3	2
531	2	91	3	2	1	2	4	1	1	2	2	2	2	1	3	0	2	2	2	0	0	0	0	0	2	0	1	0	2	2	0	0	0	2	0	2	0	2	2	8	0	13	0	45	3	2	4	4	1
532	2	91	3	2	1	2	4	1	1	2	2	2	2	1	3	0	2	2	2	0	0	0	0	0	2	0	1	0	2	2	0	0	0	2	0	2	0	2	2	8	0	13	0	45	3	2	4	4	1
533	2	91	3	2	1	2	4	1	1	2	2	2	2	1	3	0	2	2	2	0	0	0	0	0	2	0	1	0	2	2	0	0	0	2	0	2	0	2	2	8	0	13	0	45	3	2	4	4	1
534	1	60	1	3	2	2	4	2	2	1	3	2	2	2	3	2	1	1	2	1	0	0	0	1	1	1	1	1	1	1	0	0	0	0	1	2	0	2	2	7	2	9	3	35	2	2	4	3	3
535	1	60	1	3	2	2	4	2	2	1	3	2	2	2	3	2	1	1	2	1	0	0	0	1	1	1	1	1	1	1	0	0	0	0	1	2	0	2	2	7	2	9	3	35	2	2	4	3	3
536	1	60	1	2	2	2	4	1	1	2	3	2	2	1	2	0	0	2	2	0	2	0	2	0	2	1	1	2	0	0	0	2	2	2	0	0	0	2	0	6	4	5	7	24	2	2	4	3	3
537	1	60	1	2	2	2	4	1	1	2	3	2	2	1	2	0	0	2	2	0	2	0	2	0	2	1	1	2	0	0	0	2	2	2	0	0	0	2	0	6	4	5	7	24	2	2	4	3	3
538	1	60	1	2	2	2	4	1	1	2	3	2	2	1	2	0	0	2	2	0	2	0	2	0	2	1	1	2	0	0	0	2	2	2	0	0	0	2	0	6	4	5	7	24	2	2	4	3	3
539	1	60	1	2	2	2	4	1	1	2	3	2	2	1	2	0	0	2	2	0	2	0	2	0	2	1	1	2	0	0	0	2	2	2	0	0	0	2	0	6	4	5	7	24	2	2	4	3	3
540	1	60	1	2	2	2	4	1	1	2	3	2	2	1	2	0	0	2	2	0	2	0	2	0	2	1	1	2	0	0	0	2	2	2	0	0	0	2	0	6	4	5	7	24	2	2	4	3	3
541	1	60	1	2	2	2	4	1	1	2	3	2	2	1	2	0	0	2	2	0	2	0	2	0	2	1	1	2	0	0	0	2	2	2	0	0	0	2	0	6	4	5	7	24	2	2	4	3	3
542	1	60	1	1	1	2	3	2	1	2	3	2	1	1	1	0	1	1	0	1	1	1	1	1	1	1	1	1	0	1	1	1	1	2	1	1	1	0	1	3	5	6	7	21	2	3	4	3	3
543	1	60	1	1	1	2	3	2	1	2	3	2	1	1	1	0	1	1	0	1	1	1	1	1	1	1	1	1	0	1	1	1	1	2	1	1	1	0	1	3	5	6	7	21	2	3	4	3	3
544	1	60	1	1	2	2	2	2	1	3	3	2	2	1	2	0	2	2	0	0	2	2	0	1	1	0	2	1	1	1	0	2	2	2	0	1	2	2	0	5	5	9	7	26	2	2	4	3	2
545	1	60	1	1	2	2	2	2	1	3	3	2	2	1	2	0	2	2	0	0	2	2	0	1	1	0	2	1	1	1	0	2	2	2	0	1	2	2	0	5	5	9	7	26	2	2	4	3	2
546	1	60	1	2	1	2	2	2	1	2	3	2	1	1	3	0	2	2	0	0	2	2	2	2	2	0	0	0	0	0	0	2	2	0	0	2	2	0	0	6	8	2	6	18	2	2	4	3	4
547	1	60	1	2	1	2	2	2	1	2	3	2	1	1	3	0	2	2	0	0	2	2	2	2	2	0	0	0	0	0	0	2	2	0	0	2	2	0	0	6	8	2	6	18	2	2	4	3	4
548	1	60	1	1	2	2	2	2	2	2	3	2	1	1	1	0	2	0	0	2	0	2	2	1	1	1	0	0	2	1	2	0	2	2	0	0	2	0	1	3	7	6	7	19	2	3	4	2	2
549	1	60	1	1	2	2	2	2	2	2	3	2	1	1	1	0	2	0	0	2	0	2	2	1	1	1	0	0	2	1	2	0	2	2	0	0	2	0	1	3	7	6	7	19	2	3	4	2	2
550	1	60	1	1	2	2	3	1	1	2	3	2	1	1	2	1	2	2	0	0	2	0	0	0	2	0	2	0	2	0	0	2	0	2	2	2	0	0	2	7	2	10	4	35	3	2	4	4	3
551	1	60	1	1	2	2	3	1	1	2	3	2	1	1	2	1	2	2	0	0	2	0	0	0	2	0	2	0	2	0	0	2	0	2	2	2	0	0	2	7	2	10	4	35	3	2	4	4	3
552	1	60	1	1	2	2	3	2	1	2	3	1	1	2	2	2	1	0	1	0	1	2	2	0	1	2	2	0	1	0	2	1	0	0	2	1	0	0	0	5	5	4	7	21	2	3	4	2	2
553	1	60	1	1	2	2	3	2	1	2	3	1	1	2	2	2	1	0	1	0	1	2	2	0	1	2	2	0	1	0	2	1	0	0	2	1	0	0	0	5	5	4	7	21	2	3	4	2	2
554	1	60	1	2	2	2	3	1	1	3	3	2	1	1	3	0	1	0	0	1	0	1	2	0	0	2	0	0	0	0	0	0	0	2	0	1	2	0	0	1	4	3	4	20	2	2	4	3	2
555	1	60	1	2	2	2	3	1	1	3	3	2	1	1	3	0	1	0	0	1	0	1	2	0	0	2	0	0	0	0	0	0	0	2	0	1	2	0	0	1	4	3	4	20	2	2	4	3	2
556	2	60	1	2	2	2	2	1	2	1	3	2	2	1	2	0	2	0	2	0	0	0	0	1	2	0	0	1	0	1	0	0	2	2	0	1	2	2	1	6	1	7	5	31	2	3	4	4	3
557	2	60	1	3	2	2	3	1	1	2	3	1	1	1	3	0	0	2	0	2	2	2	0	0	0	2	0	2	0	2	0	2	2	0	0	2	0	0	0	2	6	4	8	16	2	4	2	2	2
558	2	60	1	3	2	2	3	1	1	2	3	1	1	1	3	0	0	2	0	2	2	2	0	0	0	2	0	2	0	2	0	2	2	0	0	2	0	0	0	2	6	4	8	16	2	4	2	2	2
559	2	60	1	3	2	2	3	1	1	2	3	1	1	1	3	0	0	2	0	2	2	2	0	0	0	2	0	2	0	2	0	2	2	0	0	2	0	0	0	2	6	4	8	16	2	4	2	2	2
560	2	60	1	2	2	2	2	2	2	3	3	2	2	1	3	2	2	0	2	0	0	0	1	0	2	0	1	0	2	1	1	0	2	2	1	0	2	2	2	8	1	10	6	35	2	3	4	4	4
561	2	60	1	2	2	2	2	2	2	3	3	2	2	1	3	2	2	0	2	0	0	0	1	0	2	0	1	0	2	1	1	0	2	2	1	0	2	2	2	8	1	10	6	35	2	3	4	4	4
562	2	60	1	2	2	2	4	1	1	1	3	2	2	1	4	0	2	2	2	0	1	0	2	0	2	0	2	0	2	2	0	1	1	2	0	1	0	2	1	8	3	12	2	39	3	3	4	4	4
563	2	60	1	2	2	2	4	1	1	1	3	2	2	1	4	0	2	2	2	0	1	0	2	0	2	0	2	0	2	2	0	1	1	2	0	1	0	2	1	8	3	12	2	39	3	3	4	4	4
564	2	60	1	2	1	2	3	2	3	3	3	2	1	1	2	0	0	0	0	2	2	0	0	0	0	2	0	0	0	2	0	2	2	0	2	0	0	0	2	0	4	4	8	16	2	3	4	3	2
565	2	60	1	2	1	2	3	2	3	3	3	2	1	1	2	0	0	0	0	2	2	0	0	0	0	2	0	0	0	2	0	2	2	0	2	0	0	0	2	0	4	4	8	16	2	3	4	3	2
566	2	60	1	2	2	2	2	2	2	2	3	2	1	1	3	0	2	2	2	0	2	0	0	2	2	0	0	0	1	0	0	2	0	0	0	0	0	0	0	8	4	1	2	27	2	3	4	3	3
567	2	60	1	2	2	2	2	2	2	2	3	2	1	1	3	0	2	2	2	0	2	0	0	2	2	0	0	0	1	0	0	2	0	0	0	0	0	0	0	8	4	1	2	27	2	3	4	3	3
568	1	60	1	1	2	2	2	2	1	1	3	2	1	1	2	0	0	0	2	2	0	2	2	0	0	0	0	0	0	0	2	0	2	0	0	0	2	0	2	2	6	2	6	16	2	2	4	2	1
569	1	60	1	1	2	2	2	2	1	1	3	2	1	1	2	0	0	0	2	2	0	2	2	0	0	0	0	0	0	0	2	0	2	0	0	0	2	0	2	2	6	2	6	16	2	2	4	2	1
570	1	60	1	1	2	2	2	2	1	1	3	2	1	1	2	0	0	0	2	2	0	2	2	0	0	0	0	0	0	0	2	0	2	0	0	0	2	0	2	2	6	2	6	16	2	2	4	2	1
571	1	60	1	1	2	2	2	2	1	1	3	2	1	1	2	0	0	0	2	2	0	2	2	0	0	0	0	0	0	0	2	0	2	0	0	0	2	0	2	2	6	2	6	16	2	2	4	2	1
572	2	61	1	2	2	2	3	2	1	3	3	2	2	1	2	0	2	2	1	0	0	0	2	0	2	0	1	0	2	0	1	0	2	2	2	2	2	2	1	7	2	10	7	32	2	3	4	4	4
573	2	61	1	2	2	2	3	2	1	3	3	2	2	1	2	0	2	2	1	0	0	0	2	0	2	0	1	0	2	0	1	0	2	2	2	2	2	2	1	7	2	10	7	32	2	3	4	4	4
574	2	61	1	2	2	2	3	2	1	3	3	2	2	1	2	0	2	2	1	0	0	0	2	0	2	0	1	0	2	0	1	0	2	2	2	2	2	2	1	7	2	10	7	32	2	3	4	4	4
575	2	61	1	2	2	2	4	2	2	2	3	1	1	1	3	0	2	2	2	0	0	0	0	0	2	0	2	0	0	0	2	0	2	0	0	0	2	0	0	8	0	2	6	28	2	4	4	3	3
576	2	61	1	2	2	2	4	2	2	2	3	1	1	1	3	0	2	2	2	0	0	0	0	0	2	0	2	0	0	0	2	0	2	0	0	0	2	0	0	8	0	2	6	28	2	4	4	3	3
577	2	61	1	2	2	2	4	2	2	2	3	1	1	1	3	0	2	2	2	0	0	0	0	0	2	0	2	0	0	0	2	0	2	0	0	0	2	0	0	8	0	2	6	28	2	4	4	3	3
578	2	61	1	2	2	2	4	2	2	2	3	1	1	1	3	0	2	2	2	0	0	0	0	0	2	0	2	0	0	0	2	0	2	0	0	0	2	0	0	8	0	2	6	28	2	4	4	3	3
579	2	61	1	2	2	2	2	1	2	1	3	2	2	1	2	0	2	0	2	0	0	0	0	1	2	0	0	1	0	1	0	0	2	2	0	1	2	2	1	6	1	7	5	31	2	3	4	4	3
580	2	61	1	1	2	2	3	2	1	1	3	2	2	1	2	0	2	2	0	2	0	2	2	0	2	0	1	0	2	2	0	0	0	2	0	1	1	2	1	6	6	11	1	34	2	2	4	4	1
581	2	61	1	1	2	2	3	2	1	1	3	2	2	1	2	0	2	2	0	2	0	2	2	0	2	0	1	0	2	2	0	0	0	2	0	1	1	2	1	6	6	11	1	34	2	2	4	4	1
582	2	61	1	1	2	2	3	2	1	1	3	2	2	1	2	0	2	2	0	2	0	2	2	0	2	0	1	0	2	2	0	0	0	2	0	1	1	2	1	6	6	11	1	34	2	2	4	4	1
583	2	61	1	1	2	2	3	2	1	1	3	2	2	1	2	0	2	2	0	2	0	2	2	0	2	0	1	0	2	2	0	0	0	2	0	1	1	2	1	6	6	11	1	34	2	2	4	4	1
584	2	62	1	1	2	2	4	2	1	1	3	1	2	1	2	2	2	2	1	2	2	2	1	1	0	1	0	1	0	2	0	2	0	2	1	1	2	2	0	7	8	7	7	23	2	3	3	2	2
585	2	62	1	1	2	2	4	2	1	1	3	1	2	1	2	2	2	2	1	2	2	2	1	1	0	1	0	1	0	2	0	2	0	2	1	1	2	2	0	7	8	7	7	23	2	3	3	2	2
586	2	62	1	1	2	2	4	2	1	1	3	1	2	1	2	2	2	2	1	2	2	2	1	1	0	1	0	1	0	2	0	2	0	2	1	1	2	2	0	7	8	7	7	23	2	3	3	2	2
587	2	62	1	1	2	2	4	2	1	1	3	1	2	1	2	2	2	2	1	2	2	2	1	1	0	1	0	1	0	2	0	2	0	2	1	1	2	2	0	7	8	7	7	23	2	3	3	2	2
588	1	62	1	2	1	2	4	2	2	1	3	2	2	1	1	0	2	0	2	2	0	0	0	2	0	2	1	1	1	1	1	0	2	2	2	2	2	2	2	4	4	11	10	25	2	3	4	2	2
589	1	62	1	2	1	2	4	2	2	1	3	2	2	1	1	0	2	0	2	2	0	0	0	2	0	2	1	1	1	1	1	0	2	2	2	2	2	2	2	4	4	11	10	25	2	3	4	2	2
590	1	62	1	1	2	1	3	2	1	1	3	2	2	1	2	2	2	2	2	0	0	0	0	0	0	2	2	0	2	2	0	0	0	2	0	2	0	2	2	8	0	14	2	44	3	1	1	2	2
591	1	62	1	1	2	1	3	2	1	1	3	2	2	1	2	2	2	2	2	0	0	0	0	0	0	2	2	0	2	2	0	0	0	2	0	2	0	2	2	8	0	14	2	44	3	1	1	2	2
592	1	62	1	1	1	1	3	2	1	2	3	2	1	2	2	0	2	1	0	1	2	2	1	0	0	0	1	0	0	0	1	2	2	2	0	0	2	0	0	3	6	3	7	17	2	3	1	4	4
593	1	62	1	1	1	1	3	2	1	2	3	2	1	2	2	0	2	1	0	1	2	2	1	0	0	0	1	0	0	0	1	2	2	2	0	0	2	0	0	3	6	3	7	17	2	3	1	4	4
594	1	62	1	1	2	1	3	2	1	1	3	2	2	1	2	2	2	2	2	0	0	0	0	0	0	2	2	0	2	2	0	0	0	2	0	2	0	2	2	8	0	14	2	44	3	1	1	2	2
595	1	62	1	1	2	1	3	2	1	1	3	2	2	1	2	2	2	2	2	0	0	0	0	0	0	2	2	0	2	2	0	0	0	2	0	2	0	2	2	8	0	14	2	44	3	1	1	2	2
596	1	62	1	1	2	1	3	2	1	1	3	2	2	1	2	2	2	2	2	0	0	0	0	0	0	2	2	0	2	2	0	0	0	2	0	2	0	2	2	8	0	14	2	44	3	1	1	2	2
597	1	62	1	1	2	1	3	2	1	1	3	2	2	1	2	2	2	2	2	0	0	0	0	0	0	2	2	0	2	2	0	0	0	2	0	2	0	2	2	8	0	14	2	44	3	1	1	2	2
598	2	62	1	1	2	2	4	2	1	2	3	2	2	1	2	0	2	2	1	0	0	0	0	0	2	0	1	0	2	0	1	0	2	2	2	1	2	2	1	7	0	9	7	33	2	3	4	4	4
599	2	62	1	1	2	2	4	2	1	2	3	2	2	1	2	0	2	2	1	0	0	0	0	0	2	0	1	0	2	0	1	0	2	2	2	1	2	2	1	7	0	9	7	33	2	3	4	4	4
600	2	62	1	1	2	2	4	2	1	2	3	2	2	1	2	0	2	2	1	0	0	0	0	0	2	0	1	0	2	0	1	0	2	2	2	1	2	2	1	7	0	9	7	33	2	3	4	4	4
601	2	62	1	3	2	2	3	2	1	2	3	2	1	1	2	0	2	2	2	0	2	0	1	1	2	1	2	2	0	2	0	2	2	0	2	2	0	0	0	8	4	6	9	25	2	3	4	2	4
602	2	62	1	2	2	1	3	2	2	2	3	2	2	1	2	0	2	0	0	2	0	2	0	0	2	2	0	1	1	1	1	0	0	0	2	0	2	2	0	4	4	4	8	20	2	1	1	2	2
603	1	62	1	1	2	2	3	2	2	2	3	2	1	1	2	0	0	0	0	2	0	0	2	0	0	0	0	0	2	0	0	0	0	2	2	2	2	0	0	0	4	6	4	22	2	3	4	3	2
604	1	62	1	1	2	2	3	2	2	2	3	2	2	1	3	1	2	2	1	0	0	0	1	0	2	0	2	0	2	2	1	0	1	0	0	1	2	2	2	8	1	11	4	38	3	2	4	3	2
605	2	62	1	2	2	1	3	2	2	2	3	2	2	1	2	0	2	0	0	2	0	2	0	0	2	2	0	1	1	1	1	0	0	0	2	0	2	2	0	4	4	4	8	20	2	1	1	2	2
606	1	62	1	1	2	2	3	2	2	2	3	2	1	1	2	0	0	0	0	2	0	0	2	0	0	0	0	0	2	0	0	0	0	2	2	2	2	0	0	0	4	6	4	22	2	3	4	3	2
607	1	62	1	1	2	2	3	2	2	2	3	2	2	1	3	1	2	2	1	0	0	0	1	0	2	0	2	0	2	2	1	0	1	0	0	1	2	2	2	8	1	11	4	38	3	2	4	3	2
608	1	62	1	1	2	2	3	2	2	2	3	2	2	1	3	1	2	2	1	0	0	0	1	0	2	0	2	0	2	2	1	0	1	0	0	1	2	2	2	8	1	11	4	38	3	2	4	3	2
609	1	62	1	1	2	2	3	2	2	2	3	2	2	1	3	1	2	2	1	0	0	0	1	0	2	0	2	0	2	2	1	0	1	0	0	1	2	2	2	8	1	11	4	38	3	2	4	3	2
610	2	62	1	2	2	2	3	1	1	1	3	2	2	1	2	0	2	2	0	2	0	0	0	1	2	0	2	1	2	2	0	0	0	0	0	2	2	2	1	6	3	11	3	35	2	3	4	3	1
611	2	62	1	2	2	2	3	1	1	1	3	2	2	1	2	0	2	2	0	2	0	0	0	1	2	0	2	1	2	2	0	0	0	0	0	2	2	2	1	6	3	11	3	35	2	3	4	3	1
612	2	62	1	3	2	2	3	1	3	3	3	2	2	1	2	0	0	0	0	0	2	0	2	0	0	2	0	0	2	0	0	2	0	0	0	2	0	2	0	0	4	6	4	22	2	2	2	3	2
613	1	63	1	4	1	1	3	2	1	2	3	1	1	1	2	0	0	0	0	2	0	2	1	0	0	1	1	2	2	0	0	0	0	2	0	0	2	0	1	0	5	6	5	20	2	2	1	1	1
614	2	63	1	3	2	1	4	1	3	1	3	2	1	1	1	0	2	2	2	0	1	0	2	0	0	0	0	1	1	1	1	1	1	2	0	1	1	0	1	6	3	6	5	28	2	1	1	1	2
615	2	63	1	3	2	1	4	1	3	1	3	2	1	1	1	0	2	2	2	0	1	0	2	0	0	0	0	1	1	1	1	1	1	2	0	1	1	0	1	6	3	6	5	28	2	1	1	1	2
616	2	63	1	2	1	2	3	2	1	2	3	2	1	1	1	0	1	0	0	1	0	2	0	1	2	0	1	0	2	0	0	0	2	0	2	0	1	0	2	3	4	5	5	23	2	2	4	2	2
617	2	63	1	2	1	2	3	2	1	2	3	2	1	1	1	0	1	0	0	1	0	2	0	1	2	0	1	0	2	0	0	0	2	0	2	0	1	0	2	3	4	5	5	23	2	2	4	2	2
618	2	63	1	2	2	2	4	2	1	3	3	2	2	1	4	2	2	1	1	0	0	1	2	1	2	2	2	0	2	2	0	0	2	2	0	2	2	2	0	8	4	12	6	34	2	2	3	3	3
619	1	63	1	3	2	2	4	2	1	1	3	2	2	2	3	2	2	2	0	0	0	0	2	0	2	0	2	0	2	2	0	0	0	2	0	1	0	2	2	8	2	13	0	43	3	3	4	3	4
620	2	63	1	2	2	2	4	2	1	3	3	2	2	1	4	2	2	1	1	0	0	1	2	1	2	2	2	0	2	2	0	0	2	2	0	2	2	2	0	8	4	12	6	34	2	2	3	3	3
621	1	63	1	3	2	2	4	2	1	1	3	2	2	2	3	2	2	2	0	0	0	0	2	0	2	0	2	0	2	2	0	0	0	2	0	1	0	2	2	8	2	13	0	43	3	3	4	3	4
622	2	63	1	2	1	2	3	2	1	2	3	2	1	1	1	0	1	0	0	1	0	2	0	1	2	0	1	0	2	0	0	0	2	0	2	0	1	0	2	3	4	5	5	23	2	2	4	2	2
623	2	63	1	2	1	2	3	2	1	2	3	2	1	1	1	0	1	0	0	1	0	2	0	1	2	0	1	0	2	0	0	0	2	0	2	0	1	0	2	3	4	5	5	23	2	2	4	2	2
624	1	63	1	1	2	2	3	2	2	1	3	2	2	1	1	0	1	0	0	0	0	1	1	0	1	1	1	1	0	0	0	0	2	0	0	0	1	2	1	2	2	4	5	23	2	3	4	2	2
625	1	63	1	1	2	2	3	2	2	1	3	2	2	1	1	0	1	0	0	0	0	1	1	0	1	1	1	1	0	0	0	0	2	0	0	0	1	2	1	2	2	4	5	23	2	3	4	2	2
626	1	63	1	1	2	2	3	2	2	1	3	2	2	1	1	0	1	0	0	0	0	1	1	0	1	1	1	1	0	0	0	0	2	0	0	0	1	2	1	2	2	4	5	23	2	3	4	2	2
627	1	63	1	1	2	2	3	2	2	1	3	2	2	1	1	0	1	0	0	0	0	1	1	0	1	1	1	1	0	0	0	0	2	0	0	0	1	2	1	2	2	4	5	23	2	3	4	2	2
628	2	63	1	3	2	2	3	2	1	2	3	2	1	1	2	0	2	2	2	0	2	0	1	1	2	1	2	2	0	2	0	2	2	0	2	2	0	0	0	8	4	6	9	25	2	3	4	2	4
629	2	63	1	2	2	2	3	2	3	2	3	2	2	1	4	0	2	0	1	1	0	0	1	0	2	0	2	0	1	0	0	0	0	2	0	2	0	2	2	5	2	11	0	38	3	3	4	4	3
630	2	63	1	2	2	2	3	2	3	2	3	2	2	1	4	0	2	0	1	1	0	0	1	0	2	0	2	0	1	0	0	0	0	2	0	2	0	2	2	5	2	11	0	38	3	3	4	4	3
631	2	63	1	2	2	2	3	2	3	2	3	2	2	1	4	0	2	0	1	1	0	0	1	0	2	0	2	0	1	0	0	0	0	2	0	2	0	2	2	5	2	11	0	38	3	3	4	4	3
632	2	63	1	2	2	2	3	2	3	2	3	2	2	1	4	0	2	0	1	1	0	0	1	0	2	0	2	0	1	0	0	0	0	2	0	2	0	2	2	5	2	11	0	38	3	3	4	4	3
633	2	63	1	2	2	2	4	2	1	1	3	2	2	1	2	0	2	2	1	1	0	1	1	1	2	0	1	0	2	1	1	0	1	2	0	2	0	2	2	7	4	12	2	37	3	3	4	1	1
634	2	63	1	2	2	2	4	2	1	1	3	2	2	1	2	0	2	2	1	1	0	1	1	1	2	0	1	0	2	1	1	0	1	2	0	2	0	2	2	7	4	12	2	37	3	3	4	1	1
635	2	63	1	2	2	2	4	2	1	1	3	2	2	1	2	0	2	2	1	1	0	1	1	1	2	0	1	0	2	1	1	0	1	2	0	2	0	2	2	7	4	12	2	37	3	3	4	1	1
636	1	63	1	3	2	2	4	2	1	2	3	2	2	2	3	0	2	2	2	0	0	1	1	0	1	0	2	0	1	0	2	0	0	2	0	1	2	2	0	7	2	8	4	33	2	4	4	4	3
637	1	63	1	3	2	2	4	2	1	2	3	2	2	2	3	0	2	2	2	0	0	1	1	0	1	0	2	0	1	0	2	0	0	2	0	1	2	2	0	7	2	8	4	33	2	4	4	4	3
638	2	63	1	2	2	1	2	1	2	2	3	1	1	1	1	0	0	1	1	2	1	2	2	2	0	2	0	1	2	0	1	1	2	2	1	1	0	0	2	2	9	7	8	16	2	1	1	3	3
639	2	63	1	2	2	1	2	1	2	2	3	1	1	1	1	0	0	1	1	2	1	2	2	2	0	2	0	1	2	0	1	1	2	2	1	1	0	0	2	2	9	7	8	16	2	1	1	3	3
640	2	63	1	3	2	2	3	1	2	3	3	2	2	1	2	0	0	0	0	0	2	0	2	0	0	2	0	0	2	0	0	2	0	0	0	2	0	2	0	0	4	6	4	22	2	2	2	3	2
641	2	64	1	1	1	2	4	2	1	1	3	2	2	1	1	1	2	0	2	0	1	2	0	2	2	0	2	2	2	0	2	1	1	0	1	1	1	2	1	7	5	8	8	26	2	3	4	2	3
642	2	64	1	1	1	2	4	2	1	1	3	2	2	1	1	1	2	0	2	0	1	2	0	2	2	0	2	2	2	0	2	1	1	0	1	1	1	2	1	7	5	8	8	26	2	3	4	2	3
643	1	64	1	4	1	1	3	2	1	2	3	1	1	1	2	0	0	0	0	2	0	2	1	0	0	1	1	2	2	0	0	0	0	2	0	0	2	0	1	0	5	6	5	20	2	2	1	1	1
644	1	64	1	3	1	2	3	1	1	2	3	2	2	1	3	1	2	2	2	1	1	0	2	1	2	0	2	0	1	2	0	1	0	2	0	2	0	2	2	9	5	13	1	40	3	4	2	4	4
645	1	64	1	3	1	2	3	1	1	2	3	2	2	1	3	1	2	2	2	1	1	0	2	1	2	0	2	0	1	2	0	1	0	2	0	2	0	2	2	9	5	13	1	40	3	4	2	4	4
646	2	64	1	1	2	2	4	2	1	2	3	2	1	1	4	2	1	1	2	0	0	1	1	0	1	1	1	1	1	1	0	0	0	2	0	2	2	0	2	7	2	9	4	34	2	4	4	4	3
647	2	64	1	1	2	2	4	2	1	2	3	2	1	1	4	2	1	1	2	0	0	1	1	0	1	1	1	1	1	1	0	0	0	2	0	2	2	0	2	7	2	9	4	34	2	4	4	4	3
648	2	64	1	2	2	2	3	2	2	2	3	2	2	1	1	0	1	1	0	0	0	0	0	1	0	0	1	1	0	0	0	0	2	0	0	0	1	2	0	2	1	3	4	24	2	3	4	2	2
649	2	64	1	2	2	2	3	2	2	2	3	2	2	1	1	0	1	1	0	0	0	0	0	1	0	0	1	1	0	0	0	0	2	0	0	0	1	2	0	2	1	3	4	24	2	3	4	2	2
650	2	64	1	1	2	2	4	2	1	2	3	2	2	1	2	2	0	0	0	0	0	2	2	0	1	1	2	0	0	2	0	0	1	2	0	0	0	2	2	3	4	10	2	31	2	3	4	2	3
651	2	64	1	1	2	2	4	2	1	2	3	2	2	1	2	2	0	0	0	0	0	2	2	0	1	1	2	0	0	2	0	0	1	2	0	0	0	2	2	3	4	10	2	31	2	3	4	2	3
652	2	64	1	2	2	2	3	2	2	2	3	2	2	1	1	0	1	1	0	0	0	0	0	1	0	0	1	1	0	0	0	0	2	0	0	0	1	2	0	2	1	3	4	24	2	3	4	2	2
653	2	64	1	2	2	2	3	2	2	2	3	2	2	1	1	0	1	1	0	0	0	0	0	1	0	0	1	1	0	0	0	0	2	0	0	0	1	2	0	2	1	3	4	24	2	3	4	2	2
654	2	64	1	1	1	2	1	1	1	2	3	2	1	1	3	0	2	0	0	0	2	2	2	2	0	2	0	2	2	0	2	2	2	0	2	2	2	0	0	2	8	4	14	8	1	2	2	3	2
655	2	64	1	1	1	2	1	1	1	2	3	2	1	1	3	0	2	0	0	0	2	2	2	2	0	2	0	2	2	0	2	2	2	0	2	2	2	0	0	2	8	4	14	8	1	2	2	3	2
656	2	64	1	1	2	1	3	2	2	1	3	2	2	1	2	2	1	2	2	2	0	2	2	0	0	2	0	0	0	0	2	0	0	0	0	0	2	2	0	7	6	2	6	21	2	1	1	1	2
657	2	64	1	1	2	1	3	2	2	1	3	2	2	1	2	2	1	2	2	2	0	2	2	0	0	2	0	0	0	0	2	0	0	0	0	0	2	2	0	7	6	2	6	21	2	1	1	1	2
658	2	64	1	1	2	2	3	2	2	1	3	2	2	1	3	0	2	2	2	0	1	0	1	1	2	0	1	0	1	1	1	1	0	2	0	0	0	2	2	8	3	9	2	36	3	4	4	4	4
659	2	64	1	1	2	2	3	2	2	1	3	2	2	1	3	0	2	2	2	0	1	0	1	1	2	0	1	0	1	1	1	1	0	2	0	0	0	2	2	8	3	9	2	36	3	4	4	4	4
660	1	64	1	1	2	2	3	2	1	2	3	2	1	1	2	0	0	2	0	1	0	2	0	1	0	0	0	2	0	1	0	0	0	0	2	0	0	0	2	2	4	3	4	21	2	3	4	2	2
661	1	64	1	1	2	2	3	2	1	2	3	2	1	1	2	0	0	2	0	1	0	2	0	1	0	0	0	2	0	1	0	0	0	0	2	0	0	0	2	2	4	3	4	21	2	3	4	2	2
662	1	64	1	1	2	2	3	2	1	2	3	2	1	1	2	0	0	2	0	1	0	2	0	1	0	0	0	2	0	1	0	0	0	0	2	0	0	0	2	2	4	3	4	21	2	3	4	2	2
663	1	64	1	1	2	2	3	2	1	2	3	2	1	1	2	0	0	2	0	1	0	2	0	1	0	0	0	2	0	1	0	0	0	0	2	0	0	0	2	2	4	3	4	21	2	3	4	2	2
664	2	64	1	2	1	2	3	2	1	2	3	2	2	2	1	0	1	1	2	1	0	0	1	1	2	0	0	2	0	2	1	0	2	2	1	1	1	2	1	6	3	8	7	28	2	2	2	2	2
665	2	64	1	2	1	2	3	2	1	2	3	2	2	2	1	0	1	1	2	1	0	0	1	1	2	0	0	2	0	2	1	0	2	2	1	1	1	2	1	6	3	8	7	28	2	2	2	2	2
666	1	64	1	3	2	2	2	2	2	2	3	2	1	1	2	0	2	0	0	2	2	0	2	0	0	0	0	2	0	0	0	2	2	0	0	0	2	0	0	2	6	0	8	12	2	2	4	2	3
667	1	64	1	3	2	2	2	2	2	2	3	2	1	1	2	0	2	0	0	2	2	0	2	0	0	0	0	2	0	0	0	2	2	0	0	0	2	0	0	2	6	0	8	12	2	2	4	2	3
668	1	64	1	1	2	2	4	2	1	1	3	2	2	2	2	1	2	2	1	1	0	2	1	0	2	0	2	0	2	2	0	0	2	2	0	1	1	2	2	8	4	13	3	38	3	3	4	2	1
669	1	64	1	1	2	2	4	2	1	1	3	2	2	2	2	1	2	2	1	1	0	2	1	0	2	0	2	0	2	2	0	0	2	2	0	1	1	2	2	8	4	13	3	38	3	3	4	2	1
670	1	64	1	1	1	2	4	2	2	1	3	2	2	1	2	0	0	0	0	2	0	0	2	0	2	0	0	0	2	0	0	0	2	2	0	0	2	2	2	2	4	8	4	26	2	1	4	4	4
671	1	64	1	1	1	2	4	2	2	1	3	2	2	1	2	0	0	0	0	2	0	0	2	0	2	0	0	0	2	0	0	0	2	2	0	0	2	2	2	2	4	8	4	26	2	1	4	4	4
672	2	64	1	2	2	2	4	2	1	1	3	2	2	1	2	0	2	2	1	1	0	1	1	1	2	0	1	0	2	1	1	0	1	2	0	2	0	2	2	7	4	12	2	37	3	3	4	1	1
673	1	64	1	1	1	2	4	2	1	1	3	2	2	1	2	0	2	0	2	0	0	2	2	0	2	0	2	0	2	2	0	0	0	2	0	1	0	2	2	6	4	13	0	39	3	3	4	3	4
674	1	64	1	1	1	2	4	2	1	1	3	2	2	1	2	0	2	0	2	0	0	2	2	0	2	0	2	0	2	2	0	0	0	2	0	1	0	2	2	6	4	13	0	39	3	3	4	3	4
675	2	64	1	3	2	2	3	1	2	3	3	2	2	1	2	0	0	0	0	0	2	0	2	0	0	2	0	0	2	0	0	2	0	0	0	2	0	2	0	0	4	6	4	22	2	2	2	3	2
676	2	65	1	1	1	1	2	2	1	1	3	2	1	1	4	1	1	2	2	0	2	0	0	0	2	0	2	0	1	0	0	2	0	0	2	2	0	0	0	8	2	5	4	31	2	2	1	3	3
677	1	65	1	1	2	2	3	2	1	1	3	2	2	1	1	0	2	2	1	0	0	0	0	0	2	0	1	0	0	2	0	0	0	2	0	2	0	2	2	7	0	11	0	42	3	3	4	3	3
678	1	65	1	1	2	2	3	2	1	1	3	2	2	1	1	0	2	2	1	0	0	0	0	0	2	0	1	0	0	2	0	0	0	2	0	2	0	2	2	7	0	11	0	42	3	3	4	3	3
679	2	65	1	1	2	2	4	2	1	2	3	2	1	1	4	2	1	1	2	0	0	1	1	0	1	1	1	1	1	1	0	0	0	2	0	2	2	0	2	7	2	9	4	34	2	4	4	4	3
680	2	65	1	1	2	2	4	2	1	2	3	2	1	1	4	2	1	1	2	0	0	1	1	0	1	1	1	1	1	1	0	0	0	2	0	2	2	0	2	7	2	9	4	34	2	4	4	4	3
681	1	65	1	1	2	2	4	1	2	1	3	2	2	2	2	1	2	2	2	0	0	0	0	1	1	0	2	0	2	0	1	0	2	2	0	2	0	2	2	8	1	12	3	40	3	3	4	4	4
682	1	65	1	1	2	2	4	1	2	1	3	2	2	2	2	1	2	2	2	0	0	0	0	1	1	0	2	0	2	0	1	0	2	2	0	2	0	2	2	8	1	12	3	40	3	3	4	4	4
683	1	65	1	1	2	2	4	1	2	1	3	2	2	2	2	1	2	2	2	0	0	0	0	1	1	0	2	0	2	0	1	0	2	2	0	2	0	2	2	8	1	12	3	40	3	3	4	4	4
684	1	65	1	1	2	2	4	1	2	1	3	2	2	2	2	1	2	2	2	0	0	0	0	1	1	0	2	0	2	0	1	0	2	2	0	2	0	2	2	8	1	12	3	40	3	3	4	4	4
685	2	65	1	4	2	2	4	2	1	1	3	2	2	1	4	0	2	2	2	0	0	0	0	0	2	2	2	2	2	2	0	0	0	2	2	2	0	2	2	8	0	14	6	40	3	4	4	4	4
686	2	65	1	4	2	2	4	2	1	1	3	2	2	1	4	0	2	2	2	0	0	0	0	0	2	2	2	2	2	2	0	0	0	2	2	2	0	2	2	8	0	14	6	40	3	4	4	4	4
687	1	65	1	1	2	1	2	2	1	1	3	2	1	1	2	0	2	1	2	1	0	0	2	0	1	0	0	0	2	1	0	0	0	2	0	2	0	0	1	6	3	8	0	35	2	2	1	3	1
688	1	65	1	1	2	1	2	2	1	1	3	2	1	1	2	0	2	1	2	1	0	0	2	0	1	0	0	0	2	1	0	0	0	2	0	2	0	0	1	6	3	8	0	35	2	2	1	3	1
689	2	65	1	4	2	2	4	2	1	1	3	2	2	1	4	0	2	2	2	0	0	0	0	0	2	2	2	2	2	2	0	0	0	2	2	2	0	2	2	8	0	14	6	40	3	4	4	4	4
690	2	65	1	4	2	2	4	2	1	1	3	2	2	1	4	0	2	2	2	0	0	0	0	0	2	2	2	2	2	2	0	0	0	2	2	2	0	2	2	8	0	14	6	40	3	4	4	4	4
691	1	65	1	4	2	2	3	2	1	2	3	2	2	1	3	0	0	2	0	2	0	0	1	0	0	0	0	0	2	0	0	0	2	2	0	0	0	2	2	2	3	8	2	29	2	4	4	2	3
692	1	65	1	4	2	2	3	2	1	2	3	2	2	1	3	0	0	2	0	2	0	0	1	0	0	0	0	0	2	0	0	0	2	2	0	0	0	2	2	2	3	8	2	29	2	4	4	2	3
693	2	65	1	1	2	2	4	2	2	2	3	2	1	2	2	2	1	1	2	0	0	1	1	0	1	1	1	1	1	1	0	0	0	2	0	2	2	0	2	7	2	9	4	34	2	2	4	4	3
694	2	65	1	1	2	2	4	2	2	2	3	2	1	2	2	2	1	1	2	0	0	1	1	0	1	1	1	1	1	1	0	0	0	2	0	2	2	0	2	7	2	9	4	34	2	2	4	4	3
695	2	65	1	1	2	2	4	2	2	2	3	2	1	2	2	2	1	1	2	0	0	1	1	0	1	1	1	1	1	1	0	0	0	2	0	2	2	0	2	7	2	9	4	34	2	2	4	4	3
696	2	65	1	1	2	2	4	2	2	2	3	2	1	2	2	2	1	1	2	0	0	1	1	0	1	1	1	1	1	1	0	0	0	2	0	2	2	0	2	7	2	9	4	34	2	2	4	4	3
697	2	65	1	3	2	2	3	2	1	1	3	2	1	1	2	2	0	0	2	2	1	1	1	0	1	2	0	0	0	2	1	1	1	2	0	2	2	0	0	5	5	6	7	23	2	3	4	4	4
698	1	65	1	3	2	2	3	2	2	3	3	2	1	1	2	1	0	0	1	1	1	1	0	2	2	2	2	0	0	0	0	1	1	0	2	0	2	0	2	4	5	4	8	19	2	3	2	4	2
699	2	65	1	3	2	2	3	2	1	1	3	2	1	1	2	2	0	0	2	2	1	1	1	0	1	2	0	0	0	2	1	1	1	2	0	2	2	0	0	5	5	6	7	23	2	3	4	4	4
700	1	65	1	3	2	2	3	2	2	3	3	2	1	1	2	1	0	0	1	1	1	1	0	2	2	2	2	0	0	0	0	1	1	0	2	0	2	0	2	4	5	4	8	19	2	3	2	4	2
701	2	65	1	3	2	2	3	2	1	1	3	2	1	1	2	2	0	0	2	2	1	1	1	0	1	2	0	0	0	2	1	1	1	2	0	2	2	0	0	5	5	6	7	23	2	3	4	4	4
702	2	65	1	3	2	2	3	2	1	1	3	2	1	1	2	2	0	0	2	2	1	1	1	0	1	2	0	0	0	2	1	1	1	2	0	2	2	0	0	5	5	6	7	23	2	3	4	4	4
703	1	65	1	3	2	1	4	1	2	2	3	2	2	1	1	0	2	2	2	2	0	0	0	0	2	0	2	0	2	2	0	0	0	2	0	2	0	2	0	8	2	12	0	42	3	1	1	2	2
704	1	65	1	3	2	1	4	1	2	2	3	2	2	1	1	0	2	2	2	2	0	0	0	0	2	0	2	0	2	2	0	0	0	2	0	2	0	2	0	8	2	12	0	42	3	1	1	2	2
705	1	65	1	3	2	1	4	1	2	2	3	2	2	1	1	0	2	2	2	2	0	0	0	0	2	0	2	0	2	2	0	0	0	2	0	2	0	2	0	8	2	12	0	42	3	1	1	2	2
706	1	65	1	3	2	1	4	1	2	2	3	2	2	1	1	0	2	2	2	2	0	0	0	0	2	0	2	0	2	2	0	0	0	2	0	2	0	2	0	8	2	12	0	42	3	1	1	2	2
707	1	65	1	1	2	2	4	2	1	1	3	2	2	1	2	1	2	2	2	0	0	0	0	0	2	0	2	0	0	1	0	0	2	2	0	2	0	2	2	9	0	11	2	42	3	3	4	4	4
708	1	65	1	1	2	2	4	2	1	1	3	2	2	1	2	1	2	2	2	0	0	0	0	0	2	0	2	0	0	1	0	0	2	2	0	2	0	2	2	9	0	11	2	42	3	3	4	4	4
709	2	65	1	1	2	2	4	2	2	2	3	2	1	2	2	2	1	1	2	0	0	1	1	0	1	1	1	1	1	1	0	0	0	2	0	2	2	0	2	7	2	9	4	34	2	2	4	4	3
710	2	65	1	1	2	2	4	2	2	2	3	2	1	2	2	2	1	1	2	0	0	1	1	0	1	1	1	1	1	1	0	0	0	2	0	2	2	0	2	7	2	9	4	34	2	2	4	4	3
711	2	65	1	1	2	2	4	2	2	2	3	2	1	2	2	2	1	1	2	0	0	1	1	0	1	1	1	1	1	1	0	0	0	2	0	2	2	0	2	7	2	9	4	34	2	2	4	4	3
712	1	65	1	1	2	2	4	2	1	1	3	2	2	1	2	1	2	2	2	0	0	0	0	0	2	0	2	0	0	1	0	0	2	2	0	2	0	2	2	9	0	11	2	42	3	3	4	4	4
713	1	65	1	1	2	2	4	2	1	1	3	2	2	1	2	1	2	2	2	0	0	0	0	0	2	0	2	0	0	1	0	0	2	2	0	2	0	2	2	9	0	11	2	42	3	3	4	4	4
714	1	65	1	2	2	2	2	1	1	2	3	2	1	1	2	0	0	0	0	2	0	0	2	2	0	1	0	0	0	0	0	0	2	2	2	0	0	0	2	0	6	4	5	17	2	2	4	2	2
715	1	65	1	2	2	2	2	1	1	2	3	2	1	1	2	0	0	0	0	2	0	0	2	2	0	1	0	0	0	0	0	0	2	2	2	0	0	0	2	0	6	4	5	17	2	2	4	2	2
716	1	65	1	2	2	2	2	1	1	2	3	2	1	1	2	0	0	0	0	2	0	0	2	2	0	1	0	0	0	0	0	0	2	2	2	0	0	0	2	0	6	4	5	17	2	2	4	2	2
717	1	65	1	2	2	2	2	1	1	2	3	2	1	1	2	0	0	0	0	2	0	0	2	2	0	1	0	0	0	0	0	0	2	2	2	0	0	0	2	0	6	4	5	17	2	2	4	2	2
718	2	65	1	3	2	2	4	2	3	2	3	2	2	1	2	2	2	2	2	2	2	0	0	0	2	0	2	2	2	2	0	2	0	2	0	2	2	2	2	10	4	14	6	38	3	2	4	4	4
719	2	65	1	2	2	2	4	2	1	1	3	2	2	1	2	0	2	2	1	1	0	1	1	1	2	0	1	0	2	1	1	0	1	2	0	2	0	2	2	7	4	12	2	37	3	3	4	1	1
720	2	65	1	2	2	2	4	1	1	3	3	2	1	1	1	1	2	0	0	0	0	0	1	1	1	1	1	0	2	0	0	0	2	0	0	0	2	0	1	4	2	4	5	25	2	4	4	4	2
721	2	65	1	2	2	2	4	1	1	3	3	2	1	1	1	1	2	0	0	0	0	0	1	1	1	1	1	0	2	0	0	0	2	0	0	0	2	0	1	4	2	4	5	25	2	4	4	4	2
722	2	65	1	2	2	2	4	1	1	3	3	2	1	1	1	1	2	0	0	0	0	0	1	1	1	1	1	0	2	0	0	0	2	0	0	0	2	0	1	4	2	4	5	25	2	4	4	4	2
723	2	65	1	2	2	2	4	1	1	3	3	2	1	1	1	1	2	0	0	0	0	0	1	1	1	1	1	0	2	0	0	0	2	0	0	0	2	0	1	4	2	4	5	25	2	4	4	4	2
724	2	65	1	2	2	2	2	2	1	2	3	2	2	1	3	0	2	2	2	0	1	0	0	2	0	0	2	0	1	2	0	1	1	2	0	2	0	2	0	6	3	11	2	36	3	4	4	3	3
725	2	65	1	2	2	2	2	2	1	2	3	2	2	1	3	0	2	2	2	0	1	0	0	2	0	0	2	0	1	2	0	1	1	2	0	2	0	2	0	6	3	11	2	36	3	4	4	3	3
726	2	65	1	2	2	2	2	2	1	2	3	2	2	1	3	0	2	2	0	0	1	0	2	0	0	2	0	1	2	0	1	1	0	2	0	2	0	2	0	4	3	8	5	28	2	4	4	3	3
727	2	65	1	2	2	2	2	2	2	2	3	2	1	1	3	0	2	2	2	0	2	0	0	2	2	0	0	0	1	0	0	2	0	0	0	0	0	0	0	8	4	1	2	27	2	3	4	3	2
728	2	65	1	2	2	2	2	2	1	2	3	2	2	1	3	0	2	2	0	0	1	0	2	0	0	2	0	1	2	0	1	1	0	2	0	2	0	2	0	4	3	8	5	28	2	4	4	3	3
729	2	65	1	2	2	2	2	2	2	2	3	2	1	1	3	0	2	2	2	0	2	0	0	2	2	0	0	0	1	0	0	2	0	0	0	0	0	0	0	8	4	1	2	27	2	3	4	3	2
730	2	65	1	2	2	2	4	2	2	1	3	2	2	2	1	0	2	2	2	2	2	2	2	2	2	2	2	2	2	2	2	2	2	2	2	2	2	2	2	8	10	14	14	22	2	3	4	1	1
731	1	65	1	1	2	2	4	2	2	1	3	2	1	1	2	2	1	2	2	2	2	0	0	0	0	0	0	1	1	1	2	2	2	0	1	1	1	0	0	7	4	3	9	21	2	3	3	3	2
732	2	65	1	3	2	2	3	1	2	3	3	2	2	1	2	0	0	0	0	0	2	0	2	0	0	2	0	0	2	0	0	2	0	0	0	2	0	2	0	0	4	6	4	22	2	2	2	3	2
733	2	66	1	1	1	1	2	2	1	1	3	2	1	1	4	1	1	2	2	0	2	0	0	0	2	0	2	0	1	0	0	2	0	0	2	2	0	0	0	8	2	5	4	31	2	2	1	3	3
734	2	66	1	1	2	2	4	2	1	2	3	2	1	1	4	2	1	1	2	0	0	1	1	0	1	1	1	1	1	1	0	0	0	2	0	2	2	0	2	7	2	9	4	34	2	4	4	4	3
735	2	66	1	1	2	2	4	2	1	2	3	2	1	1	4	2	1	1	2	0	0	1	1	0	1	1	1	1	1	1	0	0	0	2	0	2	2	0	2	7	2	9	4	34	2	4	4	4	3
736	2	66	1	4	1	2	4	2	1	2	3	2	1	1	2	0	2	0	0	1	2	0	2	0	1	1	0	1	0	1	0	2	2	2	0	0	2	0	1	3	5	4	8	18	2	3	4	3	2
737	2	66	1	4	1	2	4	2	1	2	3	2	1	1	2	0	2	0	0	1	2	0	2	0	1	1	0	1	0	1	0	2	2	2	0	0	2	0	1	3	5	4	8	18	2	3	4	3	2
738	2	66	1	4	1	2	4	2	1	2	3	2	1	1	2	0	2	0	0	1	2	0	2	0	1	1	0	1	0	1	0	2	2	2	0	0	2	0	1	3	5	4	8	18	2	3	4	3	2
739	2	66	1	4	1	2	4	2	1	2	3	2	1	1	2	0	2	0	0	1	2	0	2	0	1	1	0	1	0	1	0	2	2	2	0	0	2	0	1	3	5	4	8	18	2	3	4	3	2
740	1	66	1	1	2	2	3	2	1	3	3	2	2	1	3	0	2	0	0	0	0	0	0	2	0	2	0	2	0	0	0	0	0	2	0	0	0	2	0	2	2	4	4	24	2	3	4	3	3
741	1	66	1	1	2	2	3	2	1	3	3	2	2	1	3	0	2	0	0	0	0	0	0	2	0	2	0	2	0	0	0	0	0	2	0	0	0	2	0	2	2	4	4	24	2	3	4	3	3
742	1	66	1	1	2	2	3	2	1	3	3	2	2	1	3	0	2	0	0	0	0	0	0	2	0	2	0	2	0	0	0	0	0	2	0	0	0	2	0	2	2	4	4	24	2	3	4	3	3
743	1	66	1	1	2	2	3	2	1	3	3	2	2	1	3	0	2	0	0	0	0	0	0	2	0	2	0	2	0	0	0	0	0	2	0	0	0	2	0	2	2	4	4	24	2	3	4	3	3
744	2	66	1	2	2	2	2	1	2	2	3	2	2	1	3	1	2	0	0	2	2	0	2	0	0	0	0	2	0	2	0	2	2	2	0	0	2	2	0	3	6	6	8	19	2	2	4	4	4
745	2	66	1	2	2	2	2	1	2	2	3	2	2	1	3	1	2	0	0	2	2	0	2	0	0	0	0	2	0	2	0	2	2	2	0	0	2	2	0	3	6	6	8	19	2	2	4	4	4
746	2	66	1	2	2	2	2	1	2	2	3	2	2	1	3	1	2	0	0	2	2	0	2	0	0	0	0	2	0	2	0	2	2	2	0	0	2	2	0	3	6	6	8	19	2	2	4	4	4
747	2	66	1	3	2	2	4	2	3	2	3	2	2	1	2	2	2	2	2	2	2	0	0	0	2	0	2	2	2	2	0	2	0	2	0	2	2	2	2	10	4	14	6	38	3	2	4	4	4
748	2	66	1	2	2	2	4	2	1	1	3	2	2	1	2	0	2	2	1	1	0	1	1	1	2	0	1	0	2	1	1	0	1	2	0	2	0	2	2	7	4	12	2	37	3	3	4	1	1
749	2	66	1	2	2	2	2	2	1	3	3	1	1	1	3	0	0	0	2	0	0	0	1	2	0	0	1	2	2	1	0	0	2	2	0	0	0	0	0	2	3	6	4	25	2	3	4	2	3
750	2	66	1	4	2	2	2	2	1	3	3	1	1	1	3	0	0	0	2	0	0	0	1	2	0	0	1	2	2	1	0	0	2	2	0	0	0	0	0	2	3	6	4	25	2	3	4	2	3
751	2	66	1	4	2	2	2	2	1	3	3	1	1	1	3	0	0	0	2	0	0	0	1	2	0	0	1	2	2	1	0	0	2	2	0	0	0	0	0	2	3	6	4	25	2	3	4	2	3
752	2	66	1	2	2	2	2	2	1	3	3	1	1	1	3	0	0	0	2	0	0	0	1	2	0	0	1	2	2	1	0	0	2	2	0	0	0	0	0	2	3	6	4	25	2	3	4	2	3
753	2	66	1	4	2	2	2	2	1	3	3	1	1	1	3	0	0	0	2	0	0	0	1	2	0	0	1	2	2	1	0	0	2	2	0	0	0	0	0	2	3	6	4	25	2	3	4	2	3
754	2	66	1	4	2	2	2	2	1	3	3	1	1	1	3	0	0	0	2	0	0	0	1	2	0	0	1	2	2	1	0	0	2	2	0	0	0	0	0	2	3	6	4	25	2	3	4	2	3
755	2	66	1	2	2	2	4	2	2	1	3	2	2	2	1	0	2	2	2	2	2	2	2	2	2	2	2	2	2	2	2	2	2	2	2	2	2	2	2	8	10	14	14	22	2	3	4	1	1
756	1	66	1	1	2	2	4	2	2	1	3	2	1	1	2	2	1	2	2	2	2	0	0	0	0	0	0	1	1	1	2	2	2	0	1	1	1	0	0	7	4	3	9	21	2	3	3	3	2
757	2	67	1	1	1	1	2	2	1	1	3	2	1	1	4	1	1	2	2	0	2	0	0	0	2	0	2	0	1	0	0	2	0	0	2	2	0	0	0	8	2	5	4	31	2	2	1	3	3
758	1	67	1	2	2	2	3	1	2	1	3	2	2	1	3	0	2	2	2	0	0	0	0	0	2	0	0	0	0	0	0	0	0	0	0	2	0	2	2	8	0	6	0	38	3	3	4	2	2
759	1	67	1	4	2	2	3	1	1	1	3	2	2	1	2	0	2	2	1	1	0	0	2	0	2	0	1	0	1	2	0	0	1	2	0	1	0	2	2	7	3	11	1	38	3	3	4	3	3
760	1	67	1	4	2	2	3	1	1	1	3	2	2	1	2	0	2	2	1	1	0	0	2	0	2	0	1	0	1	2	0	0	1	2	0	1	0	2	2	7	3	11	1	38	3	3	4	3	3
761	2	67	1	2	2	2	4	2	1	1	3	2	2	2	4	2	1	1	2	0	0	1	1	0	1	1	1	1	1	1	0	0	0	2	0	2	0	2	2	7	2	11	2	38	3	4	4	4	3
762	2	67	1	2	2	2	4	2	1	1	3	2	2	2	4	2	1	1	2	0	0	1	1	0	1	1	1	1	1	1	0	0	0	2	0	2	0	2	2	7	2	11	2	38	3	4	4	4	3
763	2	67	1	1	2	2	4	2	1	2	3	2	1	1	4	2	1	1	2	0	0	1	1	0	1	1	1	1	1	1	0	0	0	2	0	2	2	0	2	7	2	9	4	34	2	4	4	4	3
764	2	67	1	1	2	2	4	2	1	2	3	2	1	1	4	2	1	1	2	0	0	1	1	0	1	1	1	1	1	1	0	0	0	2	0	2	2	0	2	7	2	9	4	34	2	4	4	4	3
765	2	67	1	3	2	2	3	2	2	1	3	2	1	2	2	0	2	0	0	2	0	2	2	0	0	0	0	0	2	0	0	0	2	0	0	0	2	0	0	2	6	2	4	18	2	3	4	3	2
766	2	67	1	3	2	2	3	2	2	1	3	2	1	2	2	0	2	0	0	2	0	2	2	0	0	0	0	0	2	0	0	0	2	0	0	0	2	0	0	2	6	2	4	18	2	3	4	3	2
767	1	67	1	1	2	2	4	2	1	1	3	2	2	1	2	0	2	2	1	1	1	2	1	2	1	0	0	1	1	1	0	1	1	2	0	2	0	2	2	6	7	10	3	30	2	3	4	3	1
768	1	67	1	1	2	2	4	2	1	1	3	2	2	1	2	0	2	2	1	1	1	2	1	2	1	0	0	1	1	1	0	1	1	2	0	2	0	2	2	6	7	10	3	30	2	3	4	3	1
769	1	67	1	1	2	2	4	2	1	1	3	2	2	1	2	0	2	2	1	1	1	2	1	2	1	0	0	1	1	1	0	1	1	2	0	2	0	2	2	6	7	10	3	30	2	3	4	3	1
770	2	67	1	2	2	2	3	2	1	1	3	2	2	1	2	0	2	0	0	0	0	0	1	0	2	1	0	0	2	0	1	0	2	2	0	0	0	2	2	4	1	8	4	31	2	3	4	3	2
771	2	67	1	2	2	2	3	2	1	1	3	2	2	1	2	0	2	0	0	0	0	0	1	0	2	1	0	0	2	0	1	0	2	2	0	0	0	2	2	4	1	8	4	31	2	3	4	3	2
772	1	67	1	2	2	2	4	1	1	1	3	2	2	1	3	2	2	2	2	0	0	0	0	0	2	0	2	0	2	2	0	0	2	2	0	2	0	2	0	10	0	12	2	44	3	2	4	3	3
773	1	67	1	2	2	2	4	1	1	1	3	2	2	1	3	2	2	2	2	0	0	0	0	0	2	0	2	0	2	2	0	0	2	2	0	2	0	2	0	10	0	12	2	44	3	2	4	3	3
774	2	67	1	3	2	2	4	2	3	2	3	2	2	1	2	2	2	2	2	2	2	0	0	0	2	0	2	2	2	2	0	2	0	2	0	2	2	2	2	10	4	14	6	38	3	2	4	4	4
775	1	67	1	1	2	2	3	2	1	2	3	2	2	1	1	1	1	0	0	0	0	1	1	0	0	1	0	1	0	0	1	0	1	0	1	0	0	2	0	2	2	2	5	21	2	4	4	1	2
776	1	67	1	1	2	2	3	2	1	2	3	2	2	1	1	1	1	0	0	0	0	1	1	0	0	1	0	1	0	0	1	0	1	0	1	0	0	2	0	2	2	2	5	21	2	4	4	1	2
777	2	67	1	3	2	2	4	1	1	1	3	2	2	1	4	2	2	2	2	0	0	0	0	0	2	0	0	0	0	2	0	0	0	2	0	0	0	2	2	10	0	8	0	42	3	3	4	4	4
778	2	67	1	3	2	2	4	1	1	1	3	2	2	1	4	2	2	2	2	0	0	0	0	0	2	0	0	0	0	2	0	0	0	2	0	0	0	2	2	10	0	8	0	42	3	3	4	4	4
779	1	67	1	2	2	2	3	2	1	1	3	2	1	1	2	1	0	0	0	2	2	2	2	2	0	0	0	2	0	0	2	2	2	0	2	0	2	0	2	1	10	2	12	5	1	1	4	2	1
780	1	67	1	2	2	2	3	2	1	1	3	2	1	1	2	1	0	0	0	2	2	2	2	2	0	0	0	2	0	0	2	2	2	0	2	0	2	0	2	1	10	2	12	5	1	1	4	2	1
781	2	67	1	3	2	2	4	1	1	1	3	2	2	1	4	2	2	2	2	0	0	0	0	0	2	0	0	0	0	2	0	0	0	2	0	0	0	2	2	10	0	8	0	42	3	3	4	4	4
782	2	67	1	3	2	2	4	1	1	1	3	2	2	1	4	2	2	2	2	0	0	0	0	0	2	0	0	0	0	2	0	0	0	2	0	0	0	2	2	10	0	8	0	42	3	3	4	4	4
783	2	67	1	3	2	2	4	1	1	1	3	2	2	1	4	2	2	2	2	0	0	0	0	0	2	0	0	0	0	2	0	0	0	2	0	0	0	2	2	10	0	8	0	42	3	3	4	4	4
784	2	67	1	3	2	2	4	1	1	1	3	2	2	1	4	2	2	2	2	0	0	0	0	0	2	0	0	0	0	2	0	0	0	2	0	0	0	2	2	10	0	8	0	42	3	3	4	4	4
785	2	67	1	1	1	2	4	1	3	3	3	2	2	1	4	2	2	2	0	2	1	0	0	0	2	0	2	2	2	2	1	1	0	0	0	2	2	2	1	8	3	11	6	34	2	3	4	4	4
786	2	67	1	1	1	2	4	1	3	3	3	2	2	1	4	2	2	2	0	2	1	0	0	0	2	0	2	2	2	2	1	1	0	0	0	2	2	2	1	8	3	11	6	34	2	3	4	4	4
787	1	67	1	2	2	1	4	2	1	2	3	2	1	1	2	0	2	2	0	0	0	0	2	2	2	0	2	0	2	0	2	0	2	0	2	0	2	0	0	6	4	4	8	22	2	1	1	2	4
788	1	67	1	2	2	1	4	2	1	2	3	2	1	1	2	0	2	2	0	0	0	0	2	2	2	0	2	0	2	0	2	0	2	0	2	0	2	0	0	6	4	4	8	22	2	1	1	2	4
789	1	67	1	1	2	2	4	2	1	3	3	2	2	1	3	2	1	1	1	0	0	0	2	0	2	0	2	0	1	2	0	0	2	2	0	0	2	2	2	7	2	11	4	36	3	2	4	2	2
790	1	67	1	1	2	2	4	2	1	3	3	2	2	1	3	2	1	1	1	0	0	0	2	0	2	0	2	0	1	2	0	0	2	2	0	0	2	2	2	7	2	11	4	36	3	2	4	2	2
791	2	67	1	2	2	2	4	2	2	1	3	2	2	2	1	0	2	2	2	2	2	2	2	2	2	2	2	2	2	2	2	2	2	2	2	2	2	2	2	8	10	14	14	22	2	3	4	1	1
792	2	67	1	2	2	2	1	2	2	2	3	2	2	1	2	0	0	2	0	0	2	2	2	0	2	2	0	0	0	0	2	2	2	2	0	0	0	2	0	4	6	4	8	18	2	2	4	3	1
793	1	67	1	1	2	2	4	2	2	1	3	2	1	1	2	2	1	2	2	2	2	0	0	0	0	0	0	1	1	1	2	2	2	0	1	1	1	0	0	7	4	3	9	21	2	3	3	3	2
794	1	67	1	1	2	2	3	2	1	2	3	2	1	1	1	0	0	2	0	0	0	0	0	0	0	0	2	1	1	0	0	0	1	2	0	0	2	0	0	2	0	5	4	27	2	1	4	2	2
795	1	67	1	1	2	2	3	2	1	2	3	2	1	1	1	0	0	2	0	0	0	0	0	0	0	0	2	1	1	0	0	0	1	2	0	0	2	0	0	2	0	5	4	27	2	1	4	2	2
796	2	68	1	2	1	2	4	2	3	1	3	2	2	1	4	0	2	2	2	0	1	0	0	0	2	2	2	2	2	1	1	1	2	2	0	2	0	2	2	8	1	13	8	36	3	4	4	4	4
797	2	68	1	1	1	1	2	2	1	1	3	2	1	1	4	1	1	2	2	0	2	0	0	0	2	0	2	0	1	0	0	2	0	0	2	2	0	0	0	8	2	5	4	31	2	2	1	3	3
798	1	68	1	2	2	2	3	1	2	1	3	2	2	1	3	0	2	2	2	0	0	0	0	0	2	0	0	0	0	0	0	0	0	0	0	2	0	2	2	8	0	6	0	38	3	3	4	2	2
799	2	68	1	1	2	2	4	2	1	2	3	2	1	1	4	2	1	1	2	0	0	1	1	0	1	1	1	1	1	1	0	0	0	2	0	2	2	0	2	7	2	9	4	34	2	4	4	4	3
800	2	68	1	1	2	2	2	2	2	2	3	2	1	1	2	0	2	0	0	2	0	0	2	0	0	0	2	0	0	0	2	0	2	0	0	0	2	0	2	2	4	4	6	20	2	2	4	2	3
801	2	68	1	1	2	2	2	2	2	2	3	2	1	1	2	0	2	0	0	2	0	0	2	0	0	0	2	0	0	0	2	0	2	0	0	0	2	0	2	2	4	4	6	20	2	2	4	2	3
802	2	68	1	1	2	2	2	2	2	2	3	2	1	1	2	0	2	0	0	2	0	0	2	0	0	0	2	0	0	0	2	0	2	0	0	0	2	0	2	2	4	4	6	20	2	2	4	2	3
803	1	68	1	1	2	2	4	2	1	1	3	2	2	1	2	0	2	2	1	1	1	2	1	2	1	0	0	1	1	1	0	1	1	2	0	2	0	2	2	6	7	10	3	30	2	3	4	3	1
804	2	68	1	3	2	2	4	2	3	2	3	2	2	1	2	2	2	2	2	2	2	0	0	0	2	0	2	2	2	2	0	2	0	2	0	2	2	2	2	10	4	14	6	38	3	2	4	4	4
805	2	68	1	4	2	2	4	1	1	2	3	2	2	1	2	1	2	2	1	1	2	0	2	0	2	0	2	0	2	2	1	2	0	2	0	1	1	2	1	8	5	12	4	35	3	3	4	4	3
806	2	68	1	4	2	2	4	1	1	2	3	2	2	1	2	1	2	2	1	1	2	0	2	0	2	0	2	0	2	2	1	2	0	2	0	1	1	2	1	8	5	12	4	35	3	3	4	4	3
807	2	68	1	2	2	2	2	1	1	2	3	2	2	1	2	0	2	0	2	0	0	0	0	1	2	0	0	1	0	1	1	0	2	2	0	1	0	2	2	6	1	8	4	33	2	3	4	4	2
808	2	68	1	2	2	2	2	1	1	2	3	2	2	1	2	0	2	0	2	0	0	0	0	1	2	0	0	1	0	1	1	0	2	2	0	1	0	2	2	6	1	8	4	33	2	3	4	4	2
809	2	68	1	2	2	2	4	2	2	1	3	2	2	2	1	0	2	2	2	2	2	2	2	2	2	2	2	2	2	2	2	2	2	2	2	2	2	2	2	8	10	14	14	22	2	3	4	1	1
810	2	68	1	2	2	2	1	2	2	2	3	2	2	1	2	0	0	2	0	0	2	2	2	0	2	2	0	0	0	0	2	2	2	2	0	0	0	2	0	4	6	4	8	18	2	2	4	3	1
811	1	68	1	1	2	2	4	2	2	1	3	2	1	1	2	2	1	2	2	2	2	0	0	0	0	0	0	1	1	1	2	2	2	0	1	1	1	0	0	7	4	3	9	21	2	3	3	3	2
812	2	69	1	2	1	2	4	2	3	1	3	2	2	1	4	0	2	2	2	0	1	0	0	0	2	2	2	2	2	1	1	1	2	2	0	2	0	2	2	8	1	13	8	36	3	4	4	4	4
813	2	69	1	1	1	1	2	2	1	1	3	2	1	1	4	1	1	2	2	0	2	0	0	0	2	0	2	0	1	0	0	2	0	0	2	2	0	0	0	8	2	5	4	31	2	2	1	3	3
814	1	69	1	2	2	2	3	1	2	1	3	2	2	1	3	0	2	2	2	0	0	0	0	0	2	0	0	0	0	0	0	0	0	0	0	2	0	2	2	8	0	6	0	38	3	3	4	2	2
815	1	69	1	1	2	2	4	2	1	1	3	2	2	1	2	0	2	2	1	1	1	2	1	2	1	0	0	1	1	1	0	1	1	2	0	2	0	2	2	6	7	10	3	30	2	3	4	3	1
816	1	69	1	2	1	2	2	2	1	2	3	2	2	1	2	1	0	0	0	0	0	0	0	0	1	1	0	0	0	0	1	0	2	2	0	0	0	2	1	2	0	5	4	27	2	2	4	2	3
817	1	69	1	2	1	2	2	2	1	2	3	2	2	1	2	1	0	0	0	0	0	0	0	0	1	1	0	0	0	0	1	0	2	2	0	0	0	2	1	2	0	5	4	27	2	2	4	2	3
818	2	69	1	2	1	2	2	1	1	2	3	2	1	2	2	0	0	0	2	0	0	1	2	1	0	0	2	0	0	1	2	0	2	0	2	0	2	0	0	2	4	3	8	17	2	3	2	1	2
819	2	69	1	2	1	2	2	1	1	2	3	2	1	2	2	0	0	0	2	0	0	1	2	1	0	0	2	0	0	1	2	0	2	0	2	0	2	0	0	2	4	3	8	17	2	3	2	1	2
820	2	69	1	2	2	2	1	2	2	2	3	2	2	1	2	0	0	2	0	0	2	2	2	0	2	2	0	0	0	0	2	2	2	2	0	0	0	2	0	4	6	4	8	18	2	2	4	3	1
821	2	70	1	2	1	2	4	2	3	1	3	2	2	1	4	0	2	2	2	0	1	0	0	0	2	2	2	2	2	1	1	1	2	2	0	2	0	2	2	8	1	13	8	36	3	4	4	4	4
822	2	70	1	1	1	1	2	2	1	1	3	2	1	1	4	1	1	2	2	0	2	0	0	0	2	0	2	0	1	0	0	2	0	0	2	2	0	0	0	8	2	5	4	31	2	2	1	3	3
823	1	70	1	2	2	2	3	1	2	1	3	2	2	1	3	0	2	2	2	0	0	0	0	0	2	0	0	0	0	0	0	0	0	0	0	2	0	2	2	8	0	6	0	38	3	3	4	2	2
824	1	70	1	2	2	1	2	2	1	2	3	1	1	1	2	0	2	1	0	1	0	0	2	1	0	1	0	0	0	2	2	0	2	2	0	2	0	0	2	3	4	8	5	26	2	1	1	1	1
825	1	70	1	2	2	1	2	2	1	2	3	1	1	1	2	0	2	1	0	1	0	0	2	1	0	1	0	0	0	2	2	0	2	2	0	2	0	0	2	3	4	8	5	26	2	1	1	1	1
826	2	70	1	1	2	2	4	2	1	1	3	2	2	2	4	2	1	1	2	0	0	1	1	0	1	1	1	1	1	1	0	0	0	2	0	2	0	2	2	7	2	11	2	38	3	3	4	4	3
827	2	70	1	2	2	1	3	2	1	1	3	2	1	1	4	0	2	2	0	0	1	0	0	0	0	0	0	0	0	0	0	1	0	0	0	2	0	0	0	4	1	2	1	28	2	3	1	4	4
828	1	70	1	1	2	2	4	2	2	1	3	2	1	1	2	0	0	2	2	0	0	2	0	0	2	0	2	0	0	0	0	0	0	2	0	0	0	0	2	6	2	6	0	34	2	2	4	4	4
829	1	70	1	1	2	2	4	2	1	1	3	2	2	1	2	0	2	2	1	1	1	2	1	2	1	0	0	1	1	1	0	1	1	2	0	2	0	2	2	6	7	10	3	30	2	3	4	3	1
830	2	70	1	1	2	2	2	2	1	2	3	2	1	1	2	0	0	0	0	2	2	2	1	1	0	1	0	0	0	0	0	2	0	2	0	0	2	0	0	0	8	2	5	13	2	3	4	2	2
831	2	70	1	1	2	2	2	2	1	2	3	2	1	1	2	0	0	0	0	2	2	2	1	1	0	1	0	0	0	0	0	2	0	2	0	0	2	0	0	0	8	2	5	13	2	3	4	2	2
832	2	70	1	1	2	2	2	2	1	2	3	2	1	1	2	0	0	0	0	2	2	2	1	1	0	1	0	0	0	0	0	2	0	2	0	0	2	0	0	0	8	2	5	13	2	3	4	2	2
833	2	70	1	1	2	2	2	2	1	2	3	2	1	1	2	0	0	0	0	2	2	2	1	1	0	1	0	0	0	0	0	2	0	2	0	0	2	0	0	0	8	2	5	13	2	3	4	2	2
834	2	70	1	1	2	2	4	2	1	2	3	2	1	2	4	2	1	2	2	2	2	2	2	2	1	2	1	2	1	1	2	2	2	0	2	1	2	0	2	8	10	6	14	14	2	3	4	4	4
835	2	70	1	1	2	2	4	2	1	2	3	2	1	2	4	2	1	2	2	2	2	2	2	2	1	2	1	2	1	1	2	2	2	0	2	1	2	0	2	8	10	6	14	14	2	3	4	4	4
836	2	70	1	1	2	2	4	1	1	2	3	2	2	1	3	1	2	2	0	0	2	0	2	0	1	1	1	2	0	2	2	2	0	2	0	0	2	2	2	6	4	9	9	26	2	2	4	3	3
837	2	70	1	1	2	2	4	1	1	2	3	2	2	1	3	1	2	2	0	0	2	0	2	0	1	1	1	2	0	2	2	2	0	2	0	0	2	2	2	6	4	9	9	26	2	2	4	3	3
838	2	70	1	2	2	2	1	2	2	2	3	2	2	1	2	0	0	2	0	0	2	2	2	0	2	2	0	0	0	0	2	2	2	2	0	0	0	2	0	4	6	4	8	18	2	2	4	3	1
839	2	71	2	2	1	2	4	2	3	1	3	2	2	1	4	0	2	2	2	0	1	0	0	0	2	2	2	2	2	1	1	1	2	2	0	2	0	2	2	8	1	13	8	36	3	4	4	4	4
840	2	71	2	1	1	1	2	2	1	1	3	2	1	1	4	1	1	2	2	0	2	0	0	0	2	0	2	0	1	0	0	2	0	0	2	2	0	0	0	8	2	5	4	31	2	2	1	3	3
841	2	71	2	1	2	2	4	2	1	1	3	2	2	2	4	2	1	1	2	0	0	1	1	0	1	1	1	1	1	1	0	0	0	2	0	2	0	2	2	7	2	11	2	38	3	3	4	4	3
842	2	71	2	2	2	1	3	2	1	1	3	2	1	1	4	0	2	2	0	0	1	0	0	0	0	0	0	0	0	0	0	1	0	0	0	2	0	0	0	4	1	2	1	28	2	3	1	4	4
843	1	71	2	3	2	2	4	1	1	2	3	2	2	1	3	1	1	2	1	0	0	0	0	0	2	0	1	0	1	1	1	0	0	2	0	1	0	2	2	7	0	10	1	40	3	3	4	1	1
844	1	71	2	3	2	2	4	1	1	2	3	2	2	1	3	1	1	2	1	0	0	0	0	0	2	0	1	0	1	1	1	0	0	2	0	1	0	2	2	7	0	10	1	40	3	3	4	1	1
845	1	71	2	1	2	2	4	2	1	2	3	2	2	1	2	1	2	2	0	0	0	0	2	0	2	0	0	0	2	2	0	0	0	2	0	1	0	2	2	7	2	11	0	40	3	3	4	1	2
846	1	71	2	1	2	2	4	2	1	2	3	2	2	1	2	1	2	2	0	0	0	0	2	0	2	0	0	0	2	2	0	0	0	2	0	1	0	2	2	7	2	11	0	40	3	3	4	1	2
847	1	71	2	2	2	2	4	2	1	2	3	2	2	1	2	2	2	2	2	2	2	2	2	2	1	1	2	1	2	1	1	2	1	2	0	2	2	2	2	9	10	13	8	28	2	2	4	4	3
848	1	71	2	2	2	2	4	2	1	2	3	2	2	1	2	2	2	2	2	2	2	2	2	2	1	1	2	1	2	1	1	2	1	2	0	2	2	2	2	9	10	13	8	28	2	2	4	4	3
849	1	72	2	1	2	2	4	1	2	2	3	2	2	1	2	0	2	2	2	0	2	2	2	2	0	2	0	2	0	2	0	2	0	2	0	2	0	2	0	6	8	8	6	24	2	1	2	1	1
850	1	72	2	1	2	2	4	2	2	1	3	2	1	1	2	0	0	2	2	0	0	2	0	0	2	0	2	0	0	0	0	0	0	2	0	0	0	0	2	6	2	6	0	34	2	2	4	4	4
851	1	72	2	1	2	2	4	2	2	1	3	2	1	1	2	0	0	2	2	0	0	2	0	0	2	0	2	0	0	0	0	0	0	2	0	0	0	0	2	6	2	6	0	34	2	2	4	4	4
852	2	72	2	2	2	2	4	2	1	1	3	2	2	2	2	0	2	2	2	0	0	0	0	0	2	0	0	0	2	2	0	0	0	2	0	2	0	2	2	8	0	12	0	44	3	2	4	4	4
853	2	72	2	2	2	2	4	2	1	1	3	2	2	2	2	0	2	2	2	0	0	0	0	0	2	0	0	0	2	2	0	0	0	2	0	2	0	2	2	8	0	12	0	44	3	2	4	4	4
854	2	72	2	2	1	2	4	1	1	2	3	2	2	1	3	0	2	2	0	0	2	2	0	0	0	2	0	0	0	2	0	2	0	2	0	0	0	2	2	4	4	8	4	28	2	3	4	2	2
855	2	72	2	2	1	2	4	1	1	2	3	2	2	1	3	0	2	2	0	0	2	2	0	0	0	2	0	0	0	2	0	2	0	2	0	0	0	2	2	4	4	8	4	28	2	3	4	2	2
856	2	72	2	2	2	2	2	1	1	2	3	2	1	1	2	1	1	1	0	2	2	1	2	0	1	0	2	1	2	1	0	2	2	2	0	1	0	0	2	4	7	10	5	26	2	2	4	1	4
857	2	72	2	2	2	2	2	1	1	2	3	2	1	1	2	1	1	1	0	2	2	1	2	0	1	0	2	1	2	1	0	2	2	2	0	1	0	0	2	4	7	10	5	26	2	2	4	1	4
858	2	73	2	2	2	2	3	2	2	1	3	2	2	1	2	0	2	0	0	0	0	2	2	0	2	0	0	0	2	2	0	0	0	2	0	0	0	2	2	4	4	10	0	34	2	4	2	4	2
859	2	73	2	2	2	2	3	2	2	1	3	2	2	1	2	0	2	0	0	0	0	2	2	0	2	0	0	0	2	2	0	0	0	2	0	0	0	2	2	4	4	10	0	34	2	4	2	4	2
860	2	73	2	2	2	2	3	2	2	1	3	2	2	1	2	0	2	0	0	0	0	2	2	0	2	0	0	0	2	2	0	0	0	2	0	0	0	2	2	4	4	10	0	34	2	4	2	4	2
861	2	73	2	2	2	2	3	2	2	1	3	2	2	1	2	0	2	0	0	0	0	2	2	0	2	0	0	0	2	2	0	0	0	2	0	0	0	2	2	4	4	10	0	34	2	4	2	4	2
862	1	73	2	1	2	2	4	1	2	2	3	2	2	1	2	0	2	2	2	0	2	2	2	2	0	2	0	2	0	2	0	2	0	2	0	2	0	2	0	6	8	8	6	24	2	1	2	1	1
863	2	73	2	3	2	2	4	1	1	2	3	2	2	1	3	1	1	2	0	0	0	0	0	0	1	0	1	1	1	1	0	0	0	2	0	0	0	2	2	5	0	9	1	37	3	3	4	1	1
864	2	73	2	3	2	2	4	1	1	2	3	2	2	1	3	1	1	2	0	0	0	0	0	0	1	0	1	1	1	1	0	0	0	2	0	0	0	2	2	5	0	9	1	37	3	3	4	1	1
865	1	73	2	1	2	2	3	1	1	2	3	2	2	1	2	0	2	0	0	0	2	0	2	2	2	1	0	1	0	0	0	2	2	2	0	0	0	2	1	4	6	5	6	21	2	3	4	4	2
866	1	73	2	1	2	2	3	1	1	2	3	2	2	1	2	0	2	0	0	0	2	0	2	2	2	1	0	1	0	0	0	2	2	2	0	0	0	2	1	4	6	5	6	21	2	3	4	4	2
867	1	73	2	1	2	2	3	1	1	2	3	2	2	1	2	0	2	2	0	0	2	0	2	2	2	1	0	1	0	0	0	2	2	2	0	0	1	2	1	6	6	5	7	22	2	3	4	4	4
868	1	73	2	1	2	2	3	1	1	2	3	2	2	1	2	0	2	2	0	0	2	0	2	2	2	1	0	1	0	0	0	2	2	2	0	0	1	2	1	6	6	5	7	22	2	3	4	4	4
869	1	73	2	1	1	2	4	1	1	1	3	1	1	1	3	0	2	1	0	0	0	0	2	1	0	0	1	0	2	0	0	0	0	2	1	1	1	0	1	3	3	7	2	29	2	2	2	3	1
870	1	73	2	1	1	2	4	1	1	1	3	1	1	1	3	0	2	1	0	0	0	0	2	1	0	0	1	0	2	0	0	0	0	2	1	1	1	0	1	3	3	7	2	29	2	2	2	3	1
871	1	73	2	1	1	2	4	1	1	1	3	1	1	1	3	0	2	1	0	0	0	0	2	1	0	0	1	0	2	0	0	0	0	2	1	1	1	0	1	3	3	7	2	29	2	2	2	3	1
872	1	74	2	1	2	2	4	1	2	2	3	2	2	1	2	0	2	2	2	0	2	2	2	2	0	2	0	2	0	2	0	2	0	2	0	2	0	2	0	6	8	8	6	24	2	1	2	1	1
873	1	74	2	1	2	2	4	2	1	1	3	2	1	1	1	0	2	2	0	0	0	0	0	0	2	0	0	1	2	2	0	0	0	2	0	2	0	0	0	6	0	8	1	37	3	2	4	4	2
874	1	74	2	1	2	2	4	2	2	1	3	2	1	1	2	0	0	2	2	0	0	2	0	0	2	0	2	0	0	0	0	0	0	2	0	0	0	0	2	6	2	6	0	34	2	2	4	4	4
875	2	74	2	2	2	2	4	1	2	2	3	2	1	1	1	0	2	1	0	2	2	1	1	2	0	2	0	2	1	0	2	2	0	2	1	0	2	0	1	3	8	4	11	12	2	3	4	2	2
876	2	74	2	2	2	2	4	1	2	2	3	2	1	1	1	0	2	1	0	2	2	1	1	2	0	2	0	2	1	0	2	2	0	2	1	0	2	0	1	3	8	4	11	12	2	3	4	2	2
877	2	74	2	2	2	2	4	1	2	2	3	2	1	1	1	0	2	1	0	2	2	1	1	2	0	2	0	2	1	0	2	2	0	2	1	0	2	0	1	3	8	4	11	12	2	3	4	2	2
878	2	74	2	2	2	1	4	1	2	3	3	2	2	1	2	2	0	0	0	2	2	2	0	0	2	1	2	0	2	0	1	2	0	2	2	2	2	2	0	4	6	10	8	24	2	1	1	2	1
879	2	74	2	2	2	1	4	1	2	3	3	2	2	1	2	2	0	0	0	2	2	2	0	0	2	1	2	0	2	0	1	2	0	2	2	2	2	2	0	4	6	10	8	24	2	1	1	2	1
880	1	74	2	2	1	2	3	1	1	1	3	2	2	1	2	1	2	2	1	0	0	1	2	0	2	1	1	1	2	2	0	0	2	2	0	2	2	2	2	8	3	13	6	36	3	2	4	4	2
881	2	74	2	2	2	2	3	2	1	2	3	2	1	1	2	0	0	0	1	1	2	1	2	2	0	0	1	0	0	1	2	2	2	0	0	0	2	0	0	1	8	2	8	11	1	2	4	3	3
882	2	74	2	2	2	2	3	2	1	2	3	2	1	1	2	0	0	0	1	1	2	1	2	2	0	0	1	0	0	1	2	2	2	0	0	0	2	0	0	1	8	2	8	11	1	2	4	3	3
883	2	74	2	2	2	2	3	2	1	2	3	2	1	1	2	0	0	0	1	1	2	1	2	2	0	0	1	0	0	1	2	2	2	0	0	0	2	0	0	1	8	2	8	11	1	2	4	3	3
884	2	74	2	2	1	2	4	2	1	1	3	2	1	2	2	1	2	1	2	0	0	2	2	0	2	0	2	0	2	2	0	0	0	2	0	1	0	0	2	8	4	11	0	39	3	3	4	3	4
885	1	75	2	1	2	2	4	1	2	2	3	2	2	1	2	0	2	2	2	0	2	2	2	2	0	2	0	2	0	2	0	2	0	2	0	2	0	2	0	6	8	8	6	24	2	1	2	1	1
886	1	75	2	1	2	2	4	2	1	1	3	2	1	1	1	0	2	2	0	0	0	0	0	0	2	0	0	1	2	2	0	0	0	2	0	2	0	0	0	6	0	8	1	37	3	2	4	4	2
887	2	75	2	1	1	2	4	2	1	1	3	2	1	1	1	2	1	1	0	1	2	1	1	1	0	2	0	2	0	2	0	2	0	0	1	0	1	0	1	4	6	3	8	17	2	3	3	4	4
888	2	75	2	1	1	2	4	2	1	1	3	2	1	1	1	2	1	1	0	1	2	1	1	1	0	2	0	2	0	2	0	2	0	0	1	0	1	0	1	4	6	3	8	17	2	3	3	4	4
889	1	75	2	2	1	2	3	1	1	1	3	2	2	1	2	1	2	2	1	0	0	1	2	0	2	1	1	1	2	2	0	0	2	2	0	2	2	2	2	8	3	13	6	36	3	2	4	4	2
890	1	75	2	2	1	2	4	2	1	1	3	2	2	1	3	1	1	1	0	0	0	0	2	2	2	0	0	0	2	2	0	0	2	2	0	1	0	2	1	5	4	10	2	33	2	4	4	4	3
891	1	75	2	2	1	2	4	2	1	1	3	2	2	1	3	1	1	1	0	0	0	0	2	2	2	0	0	0	2	2	0	0	2	2	0	1	0	2	1	5	4	10	2	33	2	4	4	4	3
892	1	75	2	2	1	2	4	2	1	1	3	2	2	1	3	1	1	1	0	0	0	0	2	2	2	0	0	0	2	2	0	0	2	2	0	1	0	2	1	5	4	10	2	33	2	4	4	4	3
893	2	75	2	2	1	2	4	2	1	1	3	2	1	2	2	1	2	1	2	0	0	2	2	0	2	0	2	0	2	2	0	0	0	2	0	1	0	0	2	8	4	11	0	39	3	3	4	3	4
894	1	76	2	1	1	2	4	2	1	1	3	2	2	1	4	2	2	2	2	1	2	1	1	1	1	1	1	2	2	2	1	2	2	0	2	1	2	2	2	9	6	10	12	25	2	3	4	1	1
895	1	76	2	1	1	2	4	2	1	1	3	2	2	1	4	2	2	2	2	1	2	1	1	1	1	1	1	2	2	2	1	2	2	0	2	1	2	2	2	9	6	10	12	25	2	3	4	1	1
896	1	76	2	1	1	2	4	2	1	1	3	2	2	1	4	2	2	2	2	1	2	1	1	1	1	1	1	2	2	2	1	2	2	0	2	1	2	2	2	9	6	10	12	25	2	3	4	1	1
897	1	76	2	1	1	2	4	2	1	1	3	2	2	1	4	2	2	2	2	1	2	1	1	1	1	1	1	2	2	2	1	2	2	0	2	1	2	2	2	9	6	10	12	25	2	3	4	1	1
898	1	76	2	1	1	2	4	2	1	1	3	2	2	1	4	2	2	2	2	1	2	1	1	1	1	1	1	2	2	2	1	2	2	0	2	1	2	2	2	9	6	10	12	25	2	3	4	1	1
899	1	76	2	1	1	2	2	1	2	3	3	2	2	1	1	0	2	2	0	2	0	0	0	0	2	2	0	0	0	0	0	0	2	2	2	0	2	2	0	6	2	4	8	24	2	2	4	4	2
900	1	76	2	1	1	2	2	1	2	3	3	2	2	1	1	0	2	2	0	2	0	0	0	0	2	2	0	0	0	0	0	0	2	2	2	0	2	2	0	6	2	4	8	24	2	2	4	4	2
901	1	76	2	1	1	2	2	1	2	3	3	2	2	1	1	0	2	2	0	2	0	0	0	0	2	2	0	0	0	0	0	0	2	2	2	0	2	2	0	6	2	4	8	24	2	2	4	4	2
902	1	76	2	1	1	2	2	1	2	3	3	2	2	1	1	0	2	2	0	2	0	0	0	0	2	2	0	0	0	0	0	0	2	2	2	0	2	2	0	6	2	4	8	24	2	2	4	4	2
903	1	76	2	1	1	2	2	1	2	3	3	2	2	1	1	0	2	2	0	2	0	0	0	0	2	2	0	0	0	0	0	0	2	2	2	0	2	2	0	6	2	4	8	24	2	2	4	4	2
904	1	76	2	1	2	2	4	2	1	1	3	2	1	1	1	0	2	2	0	0	0	0	0	0	2	0	0	1	2	2	0	0	0	2	0	2	0	0	0	6	0	8	1	37	3	2	4	4	2
905	2	76	2	1	2	1	4	2	1	2	3	2	2	1	1	0	2	2	2	0	0	0	0	0	2	0	2	0	2	2	0	0	0	0	0	2	0	2	2	8	0	12	0	44	3	1	1	3	3
906	2	76	2	2	2	2	3	2	1	2	3	2	1	2	2	1	2	2	2	2	2	2	2	0	2	2	2	2	0	2	2	2	2	2	0	0	2	0	2	9	8	8	12	21	2	3	4	4	4
907	2	76	2	2	2	2	3	2	1	2	3	2	1	1	2	0	1	2	2	2	2	2	2	0	2	0	0	2	0	2	2	2	2	2	0	0	2	0	2	7	8	6	10	19	2	2	4	4	4
908	2	76	2	1	2	1	4	2	1	2	3	2	2	1	1	0	2	2	2	0	0	0	0	0	2	0	2	0	2	2	0	0	0	0	0	2	0	2	2	8	0	12	0	44	3	1	1	3	3
909	2	76	2	2	2	2	3	2	1	2	3	2	1	2	2	1	2	2	2	2	2	2	2	0	2	2	2	2	0	2	2	2	2	2	0	0	2	0	2	9	8	8	12	21	2	3	4	4	4
910	2	76	2	2	2	2	3	2	1	2	3	2	1	1	2	0	1	2	2	2	2	2	2	0	2	0	0	2	0	2	2	2	2	2	0	0	2	0	2	7	8	6	10	19	2	2	4	4	4
911	2	76	2	2	2	2	3	2	1	2	3	2	1	2	2	1	2	2	2	2	2	2	2	0	2	2	2	2	0	2	2	2	2	2	0	0	2	0	2	9	8	8	12	21	2	3	4	4	4
912	2	76	2	2	2	2	3	2	1	2	3	2	1	1	2	0	1	2	2	2	2	2	2	0	2	0	0	2	0	2	2	2	2	2	0	0	2	0	2	7	8	6	10	19	2	2	4	4	4
913	2	76	2	2	2	2	3	2	1	2	3	2	1	2	2	1	2	2	2	2	2	2	2	0	2	2	2	2	0	2	2	2	2	2	0	0	2	0	2	9	8	8	12	21	2	3	4	4	4
914	2	76	2	2	2	2	3	2	1	2	3	2	1	1	2	0	1	2	2	2	2	2	2	0	2	0	0	2	0	2	2	2	2	2	0	0	2	0	2	7	8	6	10	19	2	2	4	4	4
915	2	76	2	2	2	2	3	2	1	2	3	2	1	2	2	1	2	2	2	2	2	2	2	0	2	2	2	2	0	2	2	2	2	2	0	0	2	0	2	9	8	8	12	21	2	3	4	4	4
916	2	76	2	2	2	2	3	2	1	2	3	2	1	1	2	0	1	2	2	2	2	2	2	0	2	0	0	2	0	2	2	2	2	2	0	0	2	0	2	7	8	6	10	19	2	2	4	4	4
917	2	76	2	2	2	2	3	2	1	2	3	2	1	2	2	1	2	2	2	2	2	2	2	0	2	2	2	2	0	2	2	2	2	2	0	0	2	0	2	9	8	8	12	21	2	3	4	4	4
918	2	76	2	2	2	2	3	2	1	2	3	2	1	1	2	0	1	2	2	2	2	2	2	0	2	0	0	2	0	2	2	2	2	2	0	0	2	0	2	7	8	6	10	19	2	2	4	4	4
919	2	76	2	2	2	2	3	2	1	2	3	2	1	2	2	1	2	2	2	2	2	2	2	0	2	2	2	2	0	2	2	2	2	2	0	0	2	0	2	9	8	8	12	21	2	3	4	4	4
920	2	76	2	2	2	2	3	2	1	2	3	2	1	1	2	0	1	2	2	2	2	2	2	0	2	0	0	2	0	2	2	2	2	2	0	0	2	0	2	7	8	6	10	19	2	2	4	4	4
921	2	76	2	2	2	2	3	2	1	2	3	2	1	2	2	1	2	2	2	2	2	2	2	0	2	2	2	2	0	2	2	2	2	2	0	0	2	0	2	9	8	8	12	21	2	3	4	4	4
922	2	76	2	2	2	2	3	2	1	2	3	2	1	1	2	0	1	2	2	2	2	2	2	0	2	0	0	2	0	2	2	2	2	2	0	0	2	0	2	7	8	6	10	19	2	2	4	4	4
923	2	76	2	2	2	2	3	2	1	2	3	2	1	2	2	1	2	2	2	2	2	2	2	0	2	2	2	2	0	2	2	2	2	2	0	0	2	0	2	9	8	8	12	21	2	3	4	4	4
924	2	76	2	2	2	2	3	2	1	2	3	2	1	1	2	0	1	2	2	2	2	2	2	0	2	0	0	2	0	2	2	2	2	2	0	0	2	0	2	7	8	6	10	19	2	2	4	4	4
925	1	76	2	2	1	2	3	1	1	1	3	2	2	1	2	1	2	2	1	0	0	1	2	0	2	1	1	1	2	2	0	0	2	2	0	2	2	2	2	8	3	13	6	36	3	2	4	4	2
926	2	76	2	2	2	2	3	1	1	2	3	2	2	1	2	1	2	2	2	0	0	0	0	0	2	0	1	1	2	0	0	0	0	0	0	2	0	2	2	9	0	9	1	41	3	2	4	4	4
927	2	76	2	2	2	2	3	1	1	2	3	2	2	1	2	1	2	2	2	0	0	0	0	0	2	0	1	1	2	0	0	0	0	0	0	2	0	2	2	9	0	9	1	41	3	2	4	4	4
928	1	76	2	1	2	2	4	1	1	1	3	2	2	1	1	0	2	0	1	0	0	0	0	1	2	1	1	0	2	1	0	0	2	2	0	2	2	2	2	5	1	12	5	35	2	2	4	4	1
929	2	76	2	1	2	1	4	1	1	2	3	2	2	2	2	0	2	2	1	1	0	2	2	2	0	0	0	2	2	0	0	0	0	0	2	2	2	2	2	5	7	8	6	24	2	1	1	2	3
930	2	76	2	1	2	1	4	1	1	2	3	2	2	2	2	0	2	2	1	1	0	2	2	2	0	0	0	2	2	0	0	0	0	0	2	2	2	2	2	5	7	8	6	24	2	1	1	2	3
931	2	76	2	1	2	1	4	1	1	2	3	2	2	2	2	0	2	2	1	1	0	2	2	2	0	0	0	2	2	0	0	0	0	0	2	2	2	2	2	5	7	8	6	24	2	1	1	2	3
932	2	76	2	2	1	2	4	2	1	1	3	2	1	2	2	1	2	1	2	0	0	2	2	0	2	0	2	0	2	2	0	0	0	2	0	1	0	0	2	8	4	11	0	39	3	3	4	3	4
933	2	76	2	2	1	1	2	1	2	2	3	2	1	1	2	0	0	0	0	0	0	2	0	0	0	0	0	0	0	0	0	0	0	0	0	0	0	0	2	0	2	2	0	24	2	2	1	3	1
934	2	76	2	2	1	1	2	1	2	2	3	2	1	1	2	0	0	0	0	0	0	2	0	0	0	0	0	0	0	0	0	0	0	0	0	0	0	0	2	0	2	2	0	24	2	2	1	3	1
935	2	76	2	2	1	1	2	1	2	2	3	2	1	1	2	0	0	0	0	0	0	2	0	0	0	0	0	0	0	0	0	0	0	0	0	0	0	0	2	0	2	2	0	24	2	2	1	3	1
936	2	76	2	2	1	1	2	1	2	2	3	2	1	1	2	0	0	0	0	0	0	2	0	0	0	0	0	0	0	0	0	0	0	0	0	0	0	0	2	0	2	2	0	24	2	2	1	3	1
937	1	77	2	1	1	2	4	2	1	1	3	2	2	1	4	2	2	2	2	1	2	1	1	1	1	1	1	2	2	2	1	2	2	0	2	1	2	2	2	9	6	10	12	25	2	3	4	1	1
938	1	77	2	1	1	2	4	2	1	1	3	2	2	1	4	2	2	2	2	1	2	1	1	1	1	1	1	2	2	2	1	2	2	0	2	1	2	2	2	9	6	10	12	25	2	3	4	1	1
939	1	77	2	1	1	2	4	2	1	1	3	2	2	1	4	2	2	2	2	1	2	1	1	1	1	1	1	2	2	2	1	2	2	0	2	1	2	2	2	9	6	10	12	25	2	3	4	1	1
940	1	77	2	1	1	2	2	1	2	3	3	2	2	1	1	0	2	2	0	2	0	0	0	0	2	2	0	0	0	0	0	0	2	2	2	0	2	2	0	6	2	4	8	24	2	2	4	4	2
941	1	77	2	1	2	2	4	2	1	1	3	2	1	1	1	0	2	2	0	0	0	0	0	0	2	0	0	1	2	2	0	0	0	2	0	2	0	0	0	6	0	8	1	37	3	2	4	4	2
942	2	77	2	2	1	1	3	2	1	2	3	1	1	1	2	1	2	0	0	2	2	0	2	2	0	0	0	0	2	0	2	2	0	2	2	0	0	0	2	3	8	6	6	19	2	1	1	3	2
943	1	77	2	2	1	2	3	1	1	1	3	2	2	1	2	1	2	2	1	0	0	1	2	0	2	1	1	1	2	2	0	0	2	2	0	2	2	2	2	8	3	13	6	36	3	2	4	4	2
944	2	77	2	2	2	2	4	2	3	2	3	2	2	1	2	0	2	2	2	2	2	0	0	0	0	0	2	0	2	2	2	2	2	2	2	2	2	2	2	6	4	14	10	30	2	2	2	2	2
945	2	77	2	2	2	2	4	2	3	2	3	2	2	1	2	0	2	2	2	2	2	0	0	0	0	0	2	0	2	2	2	2	2	2	2	2	2	2	2	6	4	14	10	30	2	2	2	2	2
946	1	77	2	1	2	2	4	1	1	1	3	2	2	1	1	0	2	0	1	0	0	0	0	1	2	1	1	0	2	1	0	0	2	2	0	2	2	2	2	5	1	12	5	35	2	2	4	4	1
947	2	77	2	1	2	1	4	1	1	2	3	2	2	2	2	0	2	2	1	1	0	2	2	2	0	0	0	2	2	0	0	0	0	0	2	2	2	2	2	5	7	8	6	24	2	1	1	2	3
948	2	77	2	1	2	1	4	1	1	2	3	2	2	2	2	0	2	2	1	1	0	2	2	2	0	0	0	2	2	0	0	0	0	0	2	2	2	2	2	5	7	8	6	24	2	1	1	2	3
949	2	77	2	1	2	1	4	1	1	2	3	2	2	2	2	0	2	2	1	1	0	2	2	2	0	0	0	2	2	0	0	0	0	0	2	2	2	2	2	5	7	8	6	24	2	1	1	2	3
950	2	77	2	2	1	1	2	1	2	2	3	2	1	1	2	0	0	0	0	0	0	2	0	0	0	0	0	0	0	0	0	0	0	0	0	0	0	0	2	0	2	2	0	24	2	2	1	3	1
951	2	77	2	2	1	1	2	1	2	2	3	2	1	1	2	0	0	0	0	0	0	2	0	0	0	0	0	0	0	0	0	0	0	0	0	0	0	0	2	0	2	2	0	24	2	2	1	3	1
952	2	77	2	2	1	1	2	1	2	2	3	2	1	1	2	0	0	0	0	0	0	2	0	0	0	0	0	0	0	0	0	0	0	0	0	0	0	0	2	0	2	2	0	24	2	2	1	3	1
953	1	78	2	1	1	2	4	2	1	1	3	2	2	1	4	2	2	2	2	1	2	1	1	1	1	1	1	2	2	2	1	2	2	0	2	1	2	2	2	9	6	10	12	25	2	3	4	1	1
954	1	78	2	1	1	2	4	2	1	1	3	2	2	1	4	2	2	2	2	1	2	1	1	1	1	1	1	2	2	2	1	2	2	0	2	1	2	2	2	9	6	10	12	25	2	3	4	1	1
955	1	78	2	1	1	2	4	2	1	1	3	2	2	1	4	2	2	2	2	1	2	1	1	1	1	1	1	2	2	2	1	2	2	0	2	1	2	2	2	9	6	10	12	25	2	3	4	1	1
956	1	78	2	1	2	2	4	1	1	1	3	2	1	1	2	0	2	2	2	2	0	2	0	0	2	0	1	0	0	0	0	0	0	2	0	0	0	0	0	8	4	3	0	31	2	4	4	4	4
957	1	78	2	1	2	2	4	1	1	1	3	2	1	1	2	0	2	2	2	2	0	2	0	0	2	0	1	0	0	0	0	0	0	2	0	0	0	0	0	8	4	3	0	31	2	4	4	4	4
958	1	78	2	1	1	2	2	1	2	3	3	2	2	1	1	0	2	2	0	2	0	0	0	0	2	2	0	0	0	0	0	0	2	2	2	0	2	2	0	6	2	4	8	24	2	2	4	4	2
959	1	78	2	1	2	2	4	2	1	1	3	2	1	1	1	0	2	2	0	0	0	0	0	0	2	0	0	1	2	2	0	0	0	2	0	2	0	0	0	6	0	8	1	37	3	2	4	4	2
960	2	78	2	2	1	1	3	2	1	2	3	1	1	1	2	1	2	0	0	2	2	0	2	2	0	0	0	0	2	0	2	2	0	2	2	0	0	0	2	3	8	6	6	19	2	1	1	3	2
961	1	78	2	2	1	2	3	1	1	1	3	2	2	1	2	1	2	2	1	0	0	1	2	0	2	1	1	1	2	2	0	0	2	2	0	2	2	2	2	8	3	13	6	36	3	2	4	4	2
962	2	78	2	2	2	2	4	2	3	2	3	2	2	1	2	0	2	2	2	2	2	0	0	0	0	0	2	0	2	2	2	2	2	2	2	2	2	2	2	6	4	14	10	30	2	2	2	2	2
963	2	78	2	2	2	2	4	2	3	2	3	2	2	1	2	0	2	2	2	2	2	0	0	0	0	0	2	0	2	2	2	2	2	2	2	2	2	2	2	6	4	14	10	30	2	2	2	2	2
964	1	78	2	1	2	2	4	1	1	1	3	2	2	1	1	0	2	0	1	0	0	0	0	1	2	1	1	0	2	1	0	0	2	2	0	2	2	2	2	5	1	12	5	35	2	2	4	4	1
965	2	78	2	1	2	1	4	1	1	2	3	2	2	2	2	0	2	2	1	1	0	2	2	2	0	0	0	2	2	0	0	0	0	0	2	2	2	2	2	5	7	8	6	24	2	1	1	2	3
966	2	78	2	1	2	1	4	1	1	2	3	2	2	2	2	0	2	2	1	1	0	2	2	2	0	0	0	2	2	0	0	0	0	0	2	2	2	2	2	5	7	8	6	24	2	1	1	2	3
967	2	78	2	2	1	1	2	1	2	2	3	2	1	1	2	0	0	0	0	0	0	2	0	0	0	0	0	0	0	0	0	0	0	0	0	0	0	0	2	0	2	2	0	24	2	2	1	3	1
968	2	78	2	2	1	1	2	1	2	2	3	2	1	1	2	0	0	0	0	0	0	2	0	0	0	0	0	0	0	0	0	0	0	0	0	0	0	0	2	0	2	2	0	24	2	2	1	3	1
969	2	78	2	2	1	1	2	1	2	2	3	2	1	1	2	0	0	0	0	0	0	2	0	0	0	0	0	0	0	0	0	0	0	0	0	0	0	0	2	0	2	2	0	24	2	2	1	3	1
970	1	79	2	1	1	2	4	1	1	2	3	2	2	1	2	0	2	2	1	0	0	0	0	0	2	0	2	0	2	2	0	0	0	2	0	2	0	2	2	7	0	14	0	45	3	2	4	3	3
971	1	79	2	1	1	2	3	2	1	2	3	2	1	2	2	0	2	2	0	0	2	0	2	0	0	1	1	2	0	1	0	2	0	2	2	0	2	0	0	4	4	4	9	19	2	2	4	3	3
972	1	79	2	1	1	2	4	2	1	1	3	2	2	1	1	0	2	1	1	0	0	0	0	0	2	0	0	1	0	1	0	0	0	2	0	0	0	2	0	6	0	5	1	34	2	3	2	4	3
973	1	79	2	1	1	2	4	2	1	1	3	2	2	1	1	0	2	1	1	0	0	0	0	0	2	0	0	1	0	1	0	0	0	2	0	0	0	2	0	6	0	5	1	34	2	3	2	4	3
974	1	79	2	1	1	2	4	2	1	1	3	2	2	1	4	2	2	2	2	1	2	1	1	1	1	1	1	2	2	2	1	2	2	0	2	1	2	2	2	9	6	10	12	25	2	3	4	1	1
975	1	79	2	1	1	2	4	2	1	1	3	2	2	1	4	2	2	2	2	1	2	1	1	1	1	1	1	2	2	2	1	2	2	0	2	1	2	2	2	9	6	10	12	25	2	3	4	1	1
976	1	79	2	1	1	2	4	2	1	1	3	2	2	1	4	2	2	2	2	1	2	1	1	1	1	1	1	2	2	2	1	2	2	0	2	1	2	2	2	9	6	10	12	25	2	3	4	1	1
977	1	79	2	1	1	2	2	1	2	3	3	2	2	1	1	0	2	2	0	2	0	0	0	0	2	2	0	0	0	0	0	0	2	2	2	0	2	2	0	6	2	4	8	24	2	2	4	4	2
978	2	79	2	3	1	2	3	1	1	2	3	2	1	1	3	0	0	0	0	0	0	2	2	2	1	1	1	0	2	1	1	0	1	0	1	1	0	0	2	1	6	7	4	22	2	4	3	4	2
979	2	79	2	3	1	2	3	1	1	2	3	2	1	1	3	0	0	0	0	0	0	2	2	2	1	1	1	0	2	1	1	0	1	0	1	1	0	0	2	1	6	7	4	22	2	4	3	4	2
980	1	79	2	1	2	2	4	2	1	1	3	2	1	1	1	0	2	2	0	0	0	0	0	0	2	0	0	1	2	2	0	0	0	2	0	2	0	0	0	6	0	8	1	37	3	2	4	4	2
981	2	79	2	2	1	1	3	2	1	2	3	1	1	1	2	1	2	0	0	2	2	0	2	2	0	0	0	0	2	0	2	2	0	2	2	0	0	0	2	3	8	6	6	19	2	1	1	3	2
982	1	79	2	2	1	2	3	1	1	1	3	2	2	1	2	1	2	2	1	0	0	1	2	0	2	1	1	1	2	2	0	0	2	2	0	2	2	2	2	8	3	13	6	36	3	2	4	4	2
983	2	79	2	2	2	2	4	2	3	2	3	2	2	1	2	0	2	2	2	2	2	0	0	0	0	0	2	0	2	2	2	2	2	2	2	2	2	2	2	6	4	14	10	30	2	2	2	2	2
984	1	79	2	1	2	2	4	1	1	1	3	2	2	1	1	0	2	0	1	0	0	0	0	1	2	1	1	0	2	1	0	0	2	2	0	2	2	2	2	5	1	12	5	35	2	2	4	4	1
985	2	79	2	1	2	1	4	1	1	2	3	2	2	2	2	0	2	2	1	1	0	2	2	2	0	0	0	2	2	0	0	0	0	0	2	2	2	2	2	5	7	8	6	24	2	1	1	2	3
986	2	79	2	1	2	1	4	1	1	2	3	2	2	2	2	0	2	2	1	1	0	2	2	2	0	0	0	2	2	0	0	0	0	0	2	2	2	2	2	5	7	8	6	24	2	1	1	2	3
987	2	79	2	2	1	1	2	1	2	2	3	2	1	1	2	0	0	0	0	0	0	2	0	0	0	0	0	0	0	0	0	0	0	0	0	0	0	0	2	0	2	2	0	24	2	2	1	3	1
988	2	79	2	2	1	1	2	1	2	2	3	2	1	1	2	0	0	0	0	0	0	2	0	0	0	0	0	0	0	0	0	0	0	0	0	0	0	0	2	0	2	2	0	24	2	2	1	3	1
989	2	79	2	2	1	1	2	1	2	2	3	2	1	1	2	0	0	0	0	0	0	2	0	0	0	0	0	0	0	0	0	0	0	0	0	0	0	0	2	0	2	2	0	24	2	2	1	3	1
990	1	80	2	1	1	2	4	1	1	2	3	2	2	1	2	0	2	2	1	0	0	0	0	0	2	0	2	0	2	2	0	0	0	2	0	2	0	2	2	7	0	14	0	45	3	2	4	3	3
991	1	80	2	1	2	2	4	2	2	2	3	1	2	1	1	0	0	0	2	1	0	0	0	0	2	0	0	2	0	2	0	0	0	2	0	0	0	2	0	4	1	6	2	31	2	2	4	4	4
992	1	80	2	1	2	2	4	2	2	2	3	1	2	1	1	0	0	0	2	1	0	0	0	0	2	0	0	2	0	2	0	0	0	2	0	0	0	2	0	4	1	6	2	31	2	2	4	4	4
993	1	80	2	1	1	2	3	2	1	2	3	2	1	2	2	0	2	2	0	0	2	0	2	0	0	1	1	2	0	1	0	2	0	2	2	0	2	0	0	4	4	4	9	19	2	2	4	3	3
994	1	80	2	1	1	2	4	2	1	1	3	2	2	1	4	2	2	2	2	1	2	1	1	1	1	1	1	2	2	2	1	2	2	0	2	1	2	2	2	9	6	10	12	25	2	3	4	1	1
995	1	80	2	1	1	2	4	2	1	1	3	2	2	1	4	2	2	2	2	1	2	1	1	1	1	1	1	2	2	2	1	2	2	0	2	1	2	2	2	9	6	10	12	25	2	3	4	1	1
996	1	80	2	1	1	2	4	2	1	1	3	2	2	1	4	2	2	2	2	1	2	1	1	1	1	1	1	2	2	2	1	2	2	0	2	1	2	2	2	9	6	10	12	25	2	3	4	1	1
997	1	80	2	1	1	2	2	1	2	3	3	2	2	1	1	0	2	2	0	2	0	0	0	0	2	2	0	0	0	0	0	0	2	2	2	0	2	2	0	6	2	4	8	24	2	2	4	4	2
998	2	80	2	2	1	1	3	2	1	2	3	1	1	1	2	1	2	0	0	2	2	0	2	2	0	0	0	0	2	0	2	2	0	2	2	0	0	0	2	3	8	6	6	19	2	1	1	3	2
999	2	80	2	2	2	2	4	2	3	2	3	2	2	1	2	0	2	2	2	2	2	0	0	0	0	0	2	0	2	2	2	2	2	2	2	2	2	2	2	6	4	14	10	30	2	2	2	2	2
1000	1	80	2	1	2	2	4	1	1	1	3	2	2	1	1	0	2	0	1	0	0	0	0	1	2	1	1	0	2	1	0	0	2	2	0	2	2	2	2	5	1	12	5	35	2	2	4	4	1
1001	2	80	2	1	2	1	4	1	1	2	3	2	2	2	2	0	2	2	1	1	0	2	2	2	0	0	0	2	2	0	0	0	0	0	2	2	2	2	2	5	7	8	6	24	2	1	1	2	3
1002	2	80	2	1	2	1	4	1	1	2	3	2	2	2	2	0	2	2	1	1	0	2	2	2	0	0	0	2	2	0	0	0	0	0	2	2	2	2	2	5	7	8	6	24	2	1	1	2	3
1003	2	80	2	2	1	1	2	1	2	2	3	2	1	1	2	0	0	0	0	0	0	2	0	0	0	0	0	0	0	0	0	0	0	0	0	0	0	0	2	0	2	2	0	24	2	2	1	3	1
1004	2	80	2	2	1	1	2	1	2	2	3	2	1	1	2	0	0	0	0	0	0	2	0	0	0	0	0	0	0	0	0	0	0	0	0	0	0	0	2	0	2	2	0	24	2	2	1	3	1
1005	2	80	2	2	1	1	2	1	2	2	3	2	1	1	2	0	0	0	0	0	0	2	0	0	0	0	0	0	0	0	0	0	0	0	0	0	0	0	2	0	2	2	0	24	2	2	1	3	1
1006	1	81	3	1	1	2	4	1	1	2	3	2	2	1	2	0	2	2	1	0	0	0	0	0	2	0	2	0	2	2	0	0	0	2	0	2	0	2	2	7	0	14	0	45	3	2	4	3	3
1007	1	81	3	1	1	2	3	2	1	2	3	2	1	2	2	0	2	2	0	0	2	0	2	0	0	1	1	2	0	1	0	2	0	2	2	0	2	0	0	4	4	4	9	19	2	2	4	3	3
1008	1	81	3	1	1	2	4	2	1	1	3	2	2	1	4	2	2	2	2	1	2	1	1	1	1	1	1	2	2	2	1	2	2	0	2	1	2	2	2	9	6	10	12	25	2	3	4	1	1
1009	2	81	3	2	1	1	3	2	1	2	3	1	1	1	2	1	2	0	0	2	2	0	2	2	0	0	0	0	2	0	2	2	0	2	2	0	0	0	2	3	8	6	6	19	2	1	1	3	2
1010	1	81	3	1	2	2	4	1	1	1	3	2	2	1	1	0	2	0	1	0	0	0	0	1	2	1	1	0	2	1	0	0	2	2	0	2	2	2	2	5	1	12	5	35	2	2	4	4	1
1011	2	81	3	1	2	1	4	1	1	2	3	2	2	2	2	0	2	2	1	1	0	2	2	2	0	0	0	2	2	0	0	0	0	0	2	2	2	2	2	5	7	8	6	24	2	1	1	2	3
1012	2	81	3	1	2	1	4	1	1	2	3	2	2	2	2	0	2	2	1	1	0	2	2	2	0	0	0	2	2	0	0	0	0	0	2	2	2	2	2	5	7	8	6	24	2	1	1	2	3
1013	2	81	3	2	1	1	2	1	2	2	3	2	1	1	2	0	0	0	0	0	0	2	0	0	0	0	0	0	0	0	0	0	0	0	0	0	0	0	2	0	2	2	0	24	2	2	1	3	1
1014	2	81	3	2	1	1	2	1	2	2	3	2	1	1	2	0	0	0	0	0	0	2	0	0	0	0	0	0	0	0	0	0	0	0	0	0	0	0	2	0	2	2	0	24	2	2	1	3	1
1015	1	82	3	1	1	2	4	1	1	2	3	2	2	1	2	0	2	2	1	0	0	0	0	0	2	0	2	0	2	2	0	0	0	2	0	2	0	2	2	7	0	14	0	45	3	2	4	3	3
1016	1	82	3	1	1	2	3	2	1	2	3	2	1	2	2	0	2	2	0	0	2	0	2	0	0	1	1	2	0	1	0	2	0	2	2	0	2	0	0	4	4	4	9	19	2	2	4	3	3
1017	2	82	3	2	1	1	3	2	1	2	3	1	1	1	2	1	2	0	0	2	2	0	2	2	0	0	0	0	2	0	2	2	0	2	2	0	0	0	2	3	8	6	6	19	2	1	1	3	2
1018	1	82	3	1	1	1	3	1	1	2	3	2	2	2	2	1	2	2	0	0	0	0	1	0	1	0	0	1	1	2	0	0	1	2	0	2	1	2	2	6	1	11	3	37	3	2	1	4	4
1019	1	82	3	1	1	1	3	1	1	2	3	2	2	2	2	1	2	2	0	0	0	0	1	0	1	0	0	1	1	2	0	0	1	2	0	2	1	2	2	6	1	11	3	37	3	2	1	4	4
1020	1	82	3	1	2	2	4	1	1	1	3	2	2	1	1	0	2	0	1	0	0	0	0	1	2	1	1	0	2	1	0	0	2	2	0	2	2	2	2	5	1	12	5	35	2	2	4	4	1
1021	2	82	3	1	2	1	4	1	1	2	3	2	2	2	2	0	2	2	1	1	0	2	2	2	0	0	0	2	2	0	0	0	0	0	2	2	2	2	2	5	7	8	6	24	2	1	1	2	3
1022	2	82	3	1	2	1	4	1	1	2	3	2	2	2	2	0	2	2	1	1	0	2	2	2	0	0	0	2	2	0	0	0	0	0	2	2	2	2	2	5	7	8	6	24	2	1	1	2	3
1023	1	83	3	1	1	2	4	1	1	2	3	2	2	1	2	0	2	2	1	0	0	0	0	0	2	0	2	0	2	2	0	0	0	2	0	2	0	2	2	7	0	14	0	45	3	2	4	3	3
1024	1	83	3	1	1	2	3	2	1	2	3	2	1	2	2	0	2	2	0	0	2	0	2	0	0	1	1	2	0	1	0	2	0	2	2	0	2	0	0	4	4	4	9	19	2	2	4	3	3
1025	2	83	3	2	1	1	3	2	1	2	3	1	1	1	2	1	2	0	0	2	2	0	2	2	0	0	0	0	2	0	2	2	0	2	2	0	0	0	2	3	8	6	6	19	2	1	1	3	2
1026	2	83	3	2	2	2	4	2	1	2	3	2	2	1	2	1	2	2	1	0	0	0	2	0	2	0	2	0	0	2	0	0	2	2	0	1	0	2	0	8	2	9	2	37	3	2	4	4	4
1027	2	83	3	2	2	2	4	2	1	2	3	2	2	1	2	1	2	2	1	0	0	0	2	0	2	0	2	0	0	2	0	0	2	2	0	1	0	2	0	8	2	9	2	37	3	2	4	4	4
1028	2	83	3	2	2	2	4	2	1	2	3	2	2	1	2	1	2	2	1	0	0	0	2	0	2	0	2	0	0	2	0	0	2	2	0	1	0	2	0	8	2	9	2	37	3	2	4	4	4
1029	1	83	3	1	1	1	3	1	1	2	3	2	2	2	2	1	2	2	0	0	0	0	1	0	1	0	0	1	1	2	0	0	1	2	0	2	1	2	2	6	1	11	3	37	3	2	1	4	4
1030	1	83	3	1	1	1	3	1	1	2	3	2	2	2	2	1	2	2	0	0	0	0	1	0	1	0	0	1	1	2	0	0	1	2	0	2	1	2	2	6	1	11	3	37	3	2	1	4	4
1031	2	83	3	2	2	2	4	1	2	2	3	2	2	1	4	1	2	2	2	0	0	0	2	0	2	0	2	0	2	2	0	0	0	2	0	1	0	2	1	9	2	12	0	43	3	2	4	4	2
1032	2	83	3	2	2	2	4	1	2	2	3	2	2	1	4	1	2	2	2	0	0	0	2	0	2	0	2	0	2	2	0	0	0	2	0	1	0	2	1	9	2	12	0	43	3	2	4	4	2
1033	1	83	3	1	2	2	4	1	1	1	3	2	2	1	1	0	2	0	1	0	0	0	0	1	2	1	1	0	2	1	0	0	2	2	0	2	2	2	2	5	1	12	5	35	2	2	4	4	1
1034	2	83	3	1	2	1	4	1	1	2	3	2	2	2	2	0	2	2	1	1	0	2	2	2	0	0	0	2	2	0	0	0	0	0	2	2	2	2	2	5	7	8	6	24	2	1	1	2	3
1035	1	84	3	1	1	2	4	1	1	2	3	2	2	1	2	0	2	2	1	0	0	0	0	0	2	0	2	0	2	2	0	0	0	2	0	2	0	2	2	7	0	14	0	45	3	2	4	3	3
1036	1	84	3	1	1	2	3	2	1	2	3	2	1	2	2	0	2	2	0	0	2	0	2	0	0	1	1	2	0	1	0	2	0	2	2	0	2	0	0	4	4	4	9	19	2	2	4	3	3
1037	2	84	3	2	1	1	3	2	1	2	3	1	1	1	2	1	2	0	0	2	2	0	2	2	0	0	0	0	2	0	2	2	0	2	2	0	0	0	2	3	8	6	6	19	2	1	1	3	2
1038	2	84	3	2	2	2	4	2	1	2	3	2	2	1	2	1	2	2	1	0	0	0	2	0	2	0	2	0	0	2	0	0	2	2	0	1	0	2	0	8	2	9	2	37	3	2	4	4	4
1039	2	84	3	2	2	2	4	2	1	2	3	2	2	1	2	1	2	2	1	0	0	0	2	0	2	0	2	0	0	2	0	0	2	2	0	1	0	2	0	8	2	9	2	37	3	2	4	4	4
1040	1	84	3	1	1	2	4	1	1	1	3	2	2	1	2	2	2	2	0	1	0	0	2	0	2	0	2	0	2	2	0	0	0	2	0	2	2	2	2	8	3	14	2	41	3	3	4	4	4
1041	1	84	3	1	1	2	4	1	1	1	3	2	2	1	2	2	2	2	0	1	0	0	2	0	2	0	2	0	2	2	0	0	0	2	0	2	2	2	2	8	3	14	2	41	3	3	4	4	4
1042	1	84	3	1	1	2	4	1	1	1	3	2	2	1	2	2	2	2	0	1	0	0	2	0	2	0	2	0	2	2	0	0	0	2	0	2	2	2	2	8	3	14	2	41	3	3	4	4	4
1043	1	84	3	1	1	1	3	1	1	2	3	2	2	2	2	1	2	2	0	0	0	0	1	0	1	0	0	1	1	2	0	0	1	2	0	2	1	2	2	6	1	11	3	37	3	2	1	4	4
1044	1	84	3	1	1	1	3	1	1	2	3	2	2	2	2	1	2	2	0	0	0	0	1	0	1	0	0	1	1	2	0	0	1	2	0	2	1	2	2	6	1	11	3	37	3	2	1	4	4
1045	2	84	3	2	2	2	4	1	2	2	3	2	2	1	4	1	2	2	2	0	0	0	2	0	2	0	2	0	2	2	0	0	0	2	0	1	0	2	1	9	2	12	0	43	3	2	4	4	2
1046	1	84	3	1	2	2	4	1	1	1	3	2	2	1	1	0	2	0	1	0	0	0	0	1	2	1	1	0	2	1	0	0	2	2	0	2	2	2	2	5	1	12	5	35	2	2	4	4	1
1047	2	84	3	1	2	1	4	1	1	2	3	2	2	2	2	0	2	2	1	1	0	2	2	2	0	0	0	2	2	0	0	0	0	0	2	2	2	2	2	5	7	8	6	24	2	1	1	2	3
1048	1	85	3	1	1	2	4	1	1	2	3	2	2	1	2	0	2	2	1	0	0	0	0	0	2	0	2	0	2	2	0	0	0	2	0	2	0	2	2	7	0	14	0	45	3	2	4	3	3
1049	1	85	3	1	1	2	3	2	1	2	3	2	1	2	2	0	2	2	0	0	2	0	2	0	0	1	1	2	0	1	0	2	0	2	2	0	2	0	0	4	4	4	9	19	2	2	4	3	3
1050	2	85	3	2	1	1	3	2	1	2	3	1	1	1	2	1	2	0	0	2	2	0	2	2	0	0	0	0	2	0	2	2	0	2	2	0	0	0	2	3	8	6	6	19	2	1	1	3	2
1051	2	85	3	2	2	2	4	2	1	2	3	2	2	1	2	1	2	2	1	0	0	0	2	0	2	0	2	0	0	2	0	0	2	2	0	1	0	2	0	8	2	9	2	37	3	2	4	4	4
1052	2	85	3	2	2	2	4	2	1	2	3	2	2	1	2	1	2	2	1	0	0	0	2	0	2	0	2	0	0	2	0	0	2	2	0	1	0	2	0	8	2	9	2	37	3	2	4	4	4
1053	1	85	3	1	1	1	3	1	1	2	3	2	2	2	2	1	2	2	0	0	0	0	1	0	1	0	0	1	1	2	0	0	1	2	0	2	1	2	2	6	1	11	3	37	3	2	1	4	4
1054	1	85	3	1	1	1	3	1	1	2	3	2	2	2	2	1	2	2	0	0	0	0	1	0	1	0	0	1	1	2	0	0	1	2	0	2	1	2	2	6	1	11	3	37	3	2	1	4	4
1055	2	85	3	2	2	2	4	1	2	2	3	2	2	1	4	1	2	2	2	0	0	0	2	0	2	0	2	0	2	2	0	0	0	2	0	1	0	2	1	9	2	12	0	43	3	2	4	4	2
1056	1	86	3	1	1	2	4	1	1	2	3	2	2	1	2	0	2	2	1	0	0	0	0	0	2	0	2	0	2	2	0	0	0	2	0	2	0	2	2	7	0	14	0	45	3	2	4	3	3
1057	1	86	3	1	1	2	3	2	1	2	3	2	1	2	2	0	2	2	0	0	2	0	2	0	0	1	1	2	0	1	0	2	0	2	2	0	2	0	0	4	4	4	9	19	2	2	4	3	3
1058	2	86	3	2	2	2	4	2	1	2	3	2	2	1	2	1	2	2	1	0	0	0	2	0	2	0	2	0	0	2	0	0	2	2	0	1	0	2	0	8	2	9	2	37	3	2	4	4	4
1059	2	86	3	2	2	2	4	2	1	2	3	2	2	1	2	1	2	2	1	0	0	0	2	0	2	0	2	0	0	2	0	0	2	2	0	1	0	2	0	8	2	9	2	37	3	2	4	4	4
1060	1	86	3	1	1	1	3	1	1	2	3	2	2	2	2	1	2	2	0	0	0	0	1	0	1	0	0	1	1	2	0	0	1	2	0	2	1	2	2	6	1	11	3	37	3	2	1	4	4
1061	2	86	3	2	2	2	4	1	2	2	3	2	2	1	4	1	2	2	2	0	0	0	2	0	2	0	2	0	2	2	0	0	0	2	0	1	0	2	1	9	2	12	0	43	3	2	4	4	2
1062	1	87	3	1	1	2	4	1	1	2	3	2	2	1	2	0	2	2	1	0	0	0	0	0	2	0	2	0	2	2	0	0	0	2	0	2	0	2	2	7	0	14	0	45	3	2	4	3	3
1063	1	87	3	1	1	2	3	2	1	2	3	2	1	2	2	0	2	2	0	0	2	0	2	0	0	1	1	2	0	1	0	2	0	2	2	0	2	0	0	4	4	4	9	19	2	2	4	3	3
1064	1	87	3	1	1	1	1	1	1	3	3	2	2	2	2	2	0	0	0	1	2	0	2	0	1	0	0	0	1	1	1	2	0	2	2	0	1	2	1	3	5	7	6	23	2	1	1	2	2
1065	1	87	3	1	1	1	1	1	1	3	3	2	2	2	2	2	0	0	0	1	2	0	2	0	1	0	0	0	1	1	1	2	0	2	2	0	1	2	1	3	5	7	6	23	2	1	1	2	2
1066	2	87	3	2	2	2	4	1	2	2	3	2	2	1	4	1	2	2	2	0	0	0	2	0	2	0	2	0	2	2	0	0	0	2	0	1	0	2	1	9	2	12	0	43	3	2	4	4	2
1067	1	88	3	1	1	2	3	2	1	2	3	2	1	2	2	0	2	2	0	0	2	0	2	0	0	1	1	2	0	1	0	2	0	2	2	0	2	0	0	4	4	4	9	19	2	2	4	3	3
1068	2	88	3	2	2	2	4	1	2	2	3	2	2	1	4	1	2	2	2	0	0	0	2	0	2	0	2	0	2	2	0	0	0	2	0	1	0	2	1	9	2	12	0	43	3	2	4	4	2
1069	1	89	3	1	1	2	3	2	1	2	3	2	1	2	2	0	2	2	0	0	2	0	2	0	0	1	1	2	0	1	0	2	0	2	2	0	2	0	0	4	4	4	9	19	2	2	4	3	3
1070	2	89	3	2	2	2	4	1	2	2	3	2	2	1	4	1	2	2	2	0	0	0	2	0	2	0	2	0	2	2	0	0	0	2	0	1	0	2	1	9	2	12	0	43	3	2	4	4	2
1071	1	90	3	1	1	2	3	2	1	2	3	2	1	2	2	0	2	2	0	0	2	0	2	0	0	1	1	2	0	1	0	2	0	2	2	0	2	0	0	4	4	4	9	19	2	2	4	3	3
1072	2	90	3	2	2	2	4	1	2	2	3	2	2	1	4	1	2	2	2	0	0	0	2	0	2	0	2	0	2	2	0	0	0	2	0	1	0	2	1	9	2	12	0	43	3	2	4	4	2
1073	1	91	3	1	1	2	3	2	1	2	3	2	1	2	2	0	2	2	0	0	2	0	2	0	0	1	1	2	0	1	0	2	0	2	2	0	2	0	0	4	4	4	9	19	2	2	4	3	3
1074	1	92	3	1	1	2	3	2	1	2	3	2	1	2	2	0	2	2	0	0	2	0	2	0	0	1	1	2	0	1	0	2	0	2	2	0	2	0	0	4	4	4	9	19	2	2	4	3	3
1075	1	93	3	1	1	2	3	2	1	2	3	2	1	2	2	0	2	2	0	0	2	0	2	0	0	1	1	2	0	1	0	2	0	2	2	0	2	0	0	4	4	4	9	19	2	2	4	3	3
1076	1	94	3	1	1	2	3	2	1	2	3	2	1	2	2	0	2	2	0	0	2	0	2	0	0	1	1	2	0	1	0	2	0	2	2	0	2	0	0	4	4	4	9	19	2	2	4	3	3
1077	1	95	3	1	1	2	3	2	1	2	3	2	1	2	2	0	2	2	0	0	2	0	2	0	0	1	1	2	0	1	0	2	0	2	2	0	2	0	0	4	4	4	9	19	2	2	4	3	3
1078	1	96	3	1	1	2	3	2	1	2	3	2	1	2	2	0	2	2	0	0	2	0	2	0	0	1	1	2	0	1	0	2	0	2	2	0	2	0	0	4	4	4	9	19	2	2	4	3	3
1079	1	68	1	1	1	1	2	2	2	1	2	2	1	1	4	0	0	0	0	2	2	2	2	2	2	0	0	0	0	2	2	2	2	2	2	1	2	0	0	2	10	5	10	11	1	2	1	3	3
1080	2	72	2	1	2	1	3	1	1	1	2	2	2	1	4	0	1	2	0	0	0	0	0	0	2	0	0	0	2	2	0	0	2	2	0	0	2	2	0	5	0	8	4	33	2	2	1	3	3
1081	1	74	2	1	1	1	3	1	2	1	2	2	2	1	4	0	2	2	1	2	2	2	0	0	2	1	2	1	2	0	0	2	2	2	0	2	0	2	1	7	6	11	6	30	2	2	1	3	3
1082	1	77	2	1	2	1	4	1	2	1	2	2	1	1	4	0	2	0	0	2	1	1	1	0	1	0	0	0	0	0	2	1	0	2	0	0	2	0	2	3	5	4	5	21	2	2	1	3	3
1083	2	80	2	2	1	2	3	2	3	2	3	1	2	1	1	0	1	0	0	2	2	2	2	2	2	0	0	2	2	0	0	2	0	2	0	2	0	2	1	3	10	9	4	22	2	4	4	4	2
1084	1	62	1	1	2	2	1	1	2	1	2	2	1	1	3	0	0	0	0	2	2	0	2	2	0	0	0	2	0	0	2	2	2	2	2	0	2	0	0	0	8	2	12	6	1	4	3	4	2
1085	1	70	1	1	2	2	2	2	2	2	2	2	1	1	3	0	0	0	0	2	2	1	2	0	2	1	0	0	0	0	2	2	0	2	2	0	2	0	2	2	7	4	9	14	2	4	4	2	2
1086	2	70	1	1	2	1	4	2	2	1	3	2	1	1	2	0	0	0	0	2	2	2	2	2	0	2	0	0	0	0	2	2	2	2	0	0	0	0	0	0	10	2	8	8	1	1	1	1	2
1087	1	71	2	1	1	2	4	1	1	1	2	2	2	1	3	2	0	0	2	0	0	0	0	0	2	0	0	0	0	2	0	0	0	2	2	2	0	2	2	6	0	10	2	38	3	4	3	4	2
1088	1	72	2	1	1	2	2	1	1	1	3	2	1	1	4	0	0	0	2	0	2	2	1	0	0	0	0	2	0	0	0	2	2	2	2	2	0	0	2	2	5	6	8	19	2	2	3	3	3
1089	1	75	2	1	1	2	4	1	2	2	2	2	1	1	2	0	2	2	0	0	0	0	2	0	2	0	2	0	2	2	2	0	2	2	0	2	0	0	2	6	2	12	4	36	3	2	4	1	4
1090	2	81	3	2	1	2	3	2	2	2	3	2	2	1	4	2	2	0	0	2	0	0	0	0	2	1	0	1	2	0	0	0	2	2	0	1	2	2	1	6	2	8	6	30	2	2	4	1	1
1091	1	60	1	1	1	2	2	2	3	3	2	2	1	1	2	0	0	2	2	0	0	0	0	0	2	0	0	0	2	2	0	0	2	0	0	0	2	0	2	6	0	6	4	32	2	1	3	1	1
1092	2	63	1	2	1	2	4	1	2	2	2	2	2	1	2	0	0	2	0	2	0	0	0	2	2	0	0	0	0	0	0	0	0	2	0	2	0	2	1	4	4	7	0	31	2	2	3	2	2
1093	1	64	1	1	2	2	3	1	2	2	2	2	1	1	2	0	2	0	0	2	2	2	2	2	0	0	0	0	2	2	0	2	2	2	2	0	2	0	0	2	10	6	8	14	2	2	4	2	2
1094	2	64	1	1	2	2	3	2	3	3	2	2	2	1	2	0	2	2	0	0	0	2	2	0	2	0	2	2	2	2	2	0	0	2	2	2	0	2	1	6	4	13	6	33	2	3	4	3	2
1095	1	65	1	1	2	2	2	2	3	3	2	2	1	1	2	0	2	0	0	0	2	0	0	0	0	0	0	0	2	0	2	2	2	2	2	2	2	0	0	2	2	6	10	20	2	2	3	2	2
1096	2	66	1	1	2	2	3	1	1	2	3	2	2	2	2	0	0	0	0	2	0	0	0	2	2	0	0	0	0	0	0	0	0	2	0	2	0	2	1	2	4	7	0	29	2	3	2	1	2
1097	2	66	1	3	2	2	3	2	3	2	2	2	2	2	3	2	0	2	0	0	0	0	0	0	2	0	2	0	0	2	0	0	0	2	0	2	0	2	2	6	0	12	0	42	3	4	4	4	3
1098	2	67	1	1	1	2	3	2	3	3	2	2	1	1	2	0	0	0	0	2	2	0	0	0	0	2	2	0	0	0	0	2	2	2	0	2	0	0	2	0	4	8	6	22	2	2	4	2	2
1099	1	75	2	1	1	1	4	2	3	1	1	2	1	1	1	2	0	0	2	0	0	0	0	0	2	0	2	2	2	2	0	0	0	2	0	0	0	0	2	6	0	10	2	38	3	1	1	1	2
1100	1	77	2	1	1	1	2	2	3	1	1	2	2	1	1	0	2	2	2	0	2	0	0	0	2	0	0	0	2	2	0	2	0	2	0	0	0	2	2	8	2	10	2	38	3	1	1	1	2
1101	2	80	2	3	1	2	4	2	3	3	2	2	1	1	2	0	2	2	2	0	0	0	0	0	2	2	2	0	2	0	0	0	0	2	0	2	0	0	2	8	0	10	2	40	3	1	3	1	1
1102	1	83	3	1	1	2	3	1	2	2	2	2	2	2	3	0	0	0	0	2	2	0	0	2	2	0	0	2	0	0	2	2	2	2	2	0	2	2	0	2	6	4	12	12	1	4	4	4	3
1103	1	65	1	1	2	2	2	2	3	3	2	2	1	2	2	0	2	0	0	0	2	0	0	0	0	0	0	0	2	0	2	2	2	2	2	2	2	0	0	2	2	6	10	20	2	3	4	3	4
1104	2	60	1	2	1	2	2	1	1	1	3	2	1	1	2	0	2	2	0	0	2	2	2	2	2	0	0	0	2	0	2	2	2	0	2	0	2	0	2	6	8	4	10	16	2	2	4	3	1
1105	1	61	1	1	1	2	4	1	2	2	2	2	1	1	3	0	0	0	0	0	0	2	0	0	0	0	2	0	0	2	0	0	2	2	0	2	0	0	2	0	2	10	2	30	2	3	4	3	2
1106	1	61	1	2	2	2	4	1	2	2	2	2	2	1	3	2	0	0	0	0	0	0	0	0	2	0	2	0	0	2	0	0	0	2	0	2	0	2	2	4	0	12	0	40	3	4	4	3	3
1107	2	61	1	2	2	2	4	1	3	2	2	2	1	1	2	0	0	2	0	0	0	2	0	0	2	0	0	0	0	0	0	0	2	2	0	0	0	0	0	4	2	2	2	26	2	4	4	4	4
1108	2	64	1	3	2	2	4	2	1	2	2	2	2	1	3	2	0	2	0	0	0	0	0	0	2	0	2	0	0	2	0	0	0	2	0	2	0	2	0	6	0	10	0	40	3	4	4	3	3
1109	2	67	1	2	2	2	3	2	2	2	3	2	2	1	3	0	0	2	0	2	0	2	2	0	2	2	1	0	2	2	0	0	2	2	0	0	2	2	1	4	6	10	6	26	2	2	2	3	2
1110	2	67	1	1	2	2	4	2	3	3	3	2	2	1	3	0	2	1	1	2	0	0	0	0	2	1	0	0	2	2	1	0	2	2	0	0	0	2	0	6	2	8	4	32	2	2	2	3	2
1111	1	60	1	1	2	2	4	2	2	1	2	2	1	1	3	0	0	2	0	2	2	0	2	2	2	0	0	0	2	0	2	2	2	2	2	0	0	0	0	4	8	4	8	16	2	3	4	2	3
1112	2	62	1	1	1	2	3	1	2	1	2	2	1	1	2	0	0	0	0	2	2	2	2	2	0	0	0	0	0	0	2	2	2	2	0	0	2	0	2	0	10	4	8	10	1	3	4	4	4
1113	2	62	1	2	1	2	2	2	3	3	1	2	1	1	1	0	2	0	0	2	2	2	0	1	2	2	2	0	2	0	0	2	2	2	2	2	2	0	2	4	7	10	10	21	2	1	4	2	4
1114	1	62	1	1	2	2	4	1	3	2	2	2	2	1	2	2	0	0	0	0	0	0	0	0	2	0	2	0	0	2	0	0	0	2	2	0	2	2	2	4	0	10	4	34	2	3	4	4	3
1115	1	63	1	1	2	2	4	1	2	2	2	2	2	2	2	0	0	2	2	0	0	0	2	2	2	0	0	0	2	2	2	0	2	2	0	0	2	2	0	6	4	8	6	28	2	2	4	4	4
1116	1	63	1	2	2	2	3	1	3	1	2	2	2	1	2	0	1	2	1	0	0	0	1	0	2	1	1	0	2	1	1	0	2	2	0	1	2	2	1	6	1	10	6	33	2	2	4	4	4
1117	2	64	1	1	2	2	3	2	3	1	2	2	2	1	2	0	2	2	2	0	0	0	0	0	2	0	1	1	2	2	1	0	2	2	0	2	2	2	1	8	0	12	6	38	3	2	4	4	4
1118	1	65	1	1	1	2	2	1	2	2	2	2	1	2	2	0	2	2	0	0	2	2	2	2	0	0	0	2	2	0	2	2	2	2	2	0	2	0	0	4	8	4	12	12	1	2	4	4	4
1119	1	65	1	1	2	1	4	1	2	1	2	2	2	1	2	0	0	2	0	0	0	0	0	0	2	0	0	0	0	0	0	0	2	2	0	0	2	2	0	4	0	4	4	28	2	1	1	2	2
1120	2	66	1	2	1	1	3	1	2	2	1	2	1	1	1	0	0	2	0	2	2	0	2	2	2	0	0	0	0	0	2	2	2	2	0	0	0	0	0	4	8	2	6	16	2	1	1	2	3
1121	2	69	1	1	1	2	3	2	3	1	2	2	2	1	2	0	0	0	2	2	0	0	0	2	0	0	0	2	2	2	0	0	0	2	0	0	2	2	0	2	4	8	4	26	2	2	4	4	4
1122	1	69	1	1	2	2	4	2	2	1	2	2	2	1	3	0	1	0	0	2	0	2	0	2	2	2	0	2	0	0	0	0	2	2	0	2	0	2	1	3	6	7	6	22	2	3	4	2	3
1123	2	70	1	1	2	2	4	2	1	1	2	2	2	1	3	0	2	2	2	0	0	0	0	0	2	0	2	0	2	2	0	0	0	2	0	2	0	2	2	8	0	14	0	46	3	3	4	2	3
1124	2	71	2	1	1	2	2	2	2	1	2	2	1	1	3	1	2	0	2	2	2	0	1	1	2	0	2	0	1	2	1	2	0	2	2	2	0	0	1	7	6	10	5	30	2	3	4	4	4
1125	1	71	2	1	1	2	4	1	2	2	2	2	2	1	4	2	0	0	2	0	0	0	0	0	2	0	0	0	0	2	0	0	0	2	2	2	0	2	2	6	0	10	2	38	3	4	4	4	3
1126	1	73	2	2	1	1	2	1	3	2	1	2	2	1	1	0	2	2	2	0	0	0	0	0	2	0	2	0	2	2	0	0	0	2	0	0	0	2	2	8	0	12	0	44	3	1	1	2	3
1127	2	75	2	2	2	1	3	2	2	1	2	2	2	1	2	2	2	0	2	0	0	0	0	0	2	0	2	0	2	2	0	0	0	2	0	2	0	2	2	8	0	14	0	46	3	1	1	2	2
1128	1	75	2	1	2	2	3	2	3	3	1	2	2	1	1	1	2	0	2	2	2	2	2	2	2	0	0	2	2	0	0	2	0	2	0	0	2	2	2	7	10	8	6	23	2	1	4	3	2
1129	1	75	2	1	2	2	3	2	2	1	2	2	2	1	3	0	0	2	0	2	0	0	0	0	2	0	0	0	0	0	0	0	0	2	0	0	0	2	0	4	2	4	0	30	2	3	4	2	3
1130	1	76	2	1	1	2	3	2	3	3	2	2	2	1	4	0	1	2	2	0	0	0	0	0	2	0	2	0	2	2	0	0	0	2	0	2	0	2	0	7	0	12	0	43	3	4	2	4	4
1131	2	77	2	1	2	2	3	2	3	1	2	2	2	1	3	2	2	0	2	0	0	0	2	0	2	0	2	0	2	2	0	0	0	0	0	2	0	2	0	8	2	10	0	40	3	3	4	2	3
1132	1	77	2	1	2	2	3	2	2	1	2	2	2	1	3	0	2	2	2	0	0	0	0	0	2	0	2	0	2	2	0	0	0	2	0	2	0	2	2	8	0	14	0	46	3	3	4	2	3
1133	2	77	2	1	2	2	4	1	3	1	2	2	2	1	2	0	2	2	2	0	2	0	0	2	2	2	0	0	0	2	0	2	2	2	0	0	2	2	0	8	4	6	8	26	2	2	4	4	4
1134	1	80	2	1	1	2	2	1	3	1	2	2	2	1	4	0	2	2	2	0	0	0	1	2	2	1	0	0	2	2	1	0	0	2	1	0	0	2	1	8	3	9	3	35	2	3	4	4	2
1135	1	60	1	1	2	2	4	1	1	1	2	2	2	1	2	0	0	2	0	2	0	0	0	2	2	0	0	0	0	0	0	0	0	2	0	2	0	2	1	4	4	7	0	31	2	2	2	2	2
1136	1	64	1	1	2	2	3	1	2	2	2	2	2	1	2	2	0	0	0	0	2	0	0	0	2	2	0	0	2	2	0	2	0	2	0	2	2	2	2	4	2	12	6	32	2	3	4	4	2
1137	2	65	1	2	2	2	3	2	1	1	2	2	2	1	2	0	2	0	0	0	2	2	2	0	2	0	0	0	2	0	2	2	2	2	0	0	0	2	0	4	6	6	6	22	2	2	2	2	2
1138	2	67	1	1	2	2	3	1	2	2	2	2	2	1	4	0	2	2	2	0	0	0	0	0	2	0	2	2	2	2	0	0	2	0	0	2	0	2	0	8	0	10	4	38	3	4	4	4	4
1139	2	68	1	3	2	2	3	2	1	2	2	2	1	1	2	2	0	2	0	0	0	0	0	0	2	0	2	0	0	0	0	0	0	2	0	0	0	0	1	6	0	5	0	35	2	2	4	3	3
1140	1	70	1	1	1	2	3	1	1	2	2	2	1	1	2	0	2	0	0	2	2	2	0	0	2	0	0	0	0	0	2	2	0	2	0	0	2	0	0	4	6	2	6	18	2	2	4	3	3
1141	2	80	2	2	1	2	3	2	1	2	2	1	2	1	2	0	1	0	0	2	2	2	2	2	2	0	0	2	2	0	0	2	0	2	0	2	0	2	1	3	10	9	4	22	2	2	4	3	3
1142	2	61	1	2	2	2	4	1	2	2	3	2	1	1	3	0	0	2	0	0	0	2	0	0	2	0	0	0	0	0	0	0	2	2	0	0	0	0	0	4	2	2	2	26	2	3	4	3	4
1143	2	68	1	1	2	2	4	2	2	2	2	2	1	1	2	2	0	2	2	0	0	0	0	2	0	2	0	2	2	2	0	0	0	2	0	2	0	0	2	6	2	10	4	34	2	3	4	4	2
1144	2	70	1	2	2	2	2	1	3	3	2	2	2	1	2	2	2	0	1	0	0	0	0	0	2	0	2	0	2	2	0	0	0	2	0	0	0	2	2	7	0	12	0	43	3	2	4	2	3
1145	1	71	2	2	2	2	2	2	3	3	3	2	1	1	3	0	2	0	0	2	2	0	2	2	0	0	0	2	0	0	2	2	0	2	2	0	2	0	0	2	8	2	10	10	1	3	4	3	4
1146	1	74	2	1	2	2	4	1	3	3	2	2	2	1	4	2	0	0	2	0	0	0	0	0	2	0	0	0	0	0	0	0	0	2	0	0	0	2	2	6	0	6	0	36	3	3	4	4	4
1147	1	76	2	1	1	2	3	2	3	3	2	2	2	1	4	0	0	0	0	2	0	0	0	0	2	0	0	0	0	0	2	0	0	2	0	0	0	2	0	2	2	4	2	26	2	3	4	4	4
1148	1	81	3	1	1	2	4	2	2	2	2	2	2	1	2	0	2	2	2	2	2	2	2	0	2	2	0	0	2	2	2	2	0	2	0	2	0	2	0	8	8	10	6	28	2	2	4	2	3
1149	1	66	1	1	2	2	4	1	3	2	2	2	2	1	3	2	0	0	2	0	0	0	2	2	2	2	0	2	0	2	0	0	2	2	0	2	0	2	2	6	4	10	6	30	2	4	2	4	4
1150	1	75	2	1	2	2	4	2	3	1	2	2	2	1	2	0	0	2	0	2	0	0	0	2	2	0	0	0	2	0	0	0	0	2	0	2	0	2	1	4	4	9	0	33	2	3	4	4	3
1151	2	82	3	1	2	2	1	2	3	1	2	2	1	1	2	0	0	0	0	0	0	0	2	2	2	2	2	0	0	2	2	0	0	2	0	2	2	0	2	2	4	10	6	26	2	3	4	4	3
1152	1	64	1	1	2	2	2	1	2	2	2	2	1	1	3	0	0	0	0	2	0	2	2	2	0	2	0	0	2	2	2	0	2	2	0	0	0	0	0	0	8	6	6	16	2	3	4	4	3
1153	2	67	1	3	2	2	4	2	3	3	2	2	2	1	3	2	0	0	0	0	0	0	0	0	2	0	2	0	2	2	0	0	0	2	0	2	0	2	2	4	0	14	0	42	3	3	4	4	3
1154	1	73	2	1	1	2	4	1	1	1	3	2	1	1	2	0	2	0	0	2	2	2	0	2	2	0	0	0	2	2	2	2	2	2	0	2	0	0	2	4	8	10	6	24	2	2	4	4	4
1155	2	78	2	1	2	1	4	2	1	1	2	2	1	1	2	0	0	0	0	2	2	2	2	2	0	2	0	0	0	0	2	2	2	2	0	0	0	0	0	0	10	2	8	8	1	2	1	2	2
1156	1	79	2	1	1	2	4	1	2	1	3	2	2	1	2	2	0	0	0	0	0	0	0	0	2	0	0	0	0	2	0	0	0	2	0	2	2	2	2	4	0	10	2	36	3	2	4	4	4
1157	1	84	3	1	1	2	3	1	2	2	2	2	1	1	2	0	0	0	0	2	2	0	2	0	0	2	0	0	0	2	2	2	2	2	2	0	0	0	0	0	6	4	10	12	2	4	2	1	1
1158	1	60	1	1	2	2	4	1	3	3	3	2	1	1	3	2	0	2	0	0	0	0	0	0	2	0	0	0	0	2	0	0	0	2	0	0	0	0	1	6	0	5	0	35	2	4	2	2	2
1159	1	60	1	1	2	1	2	1	3	3	2	2	1	2	2	0	2	0	0	2	2	0	2	2	2	0	0	0	0	2	2	2	2	2	0	0	2	0	0	4	8	4	8	16	2	1	1	1	1
1160	1	61	1	1	2	1	4	2	3	3	2	2	1	2	2	0	2	0	0	2	0	2	2	2	0	0	2	0	0	2	2	0	0	2	0	2	2	0	2	2	8	10	4	24	2	1	1	1	1
1161	1	61	1	1	1	1	4	1	2	2	2	2	1	2	2	0	0	0	0	0	0	2	0	0	0	0	2	0	0	2	0	0	2	2	0	2	0	0	2	0	2	10	2	30	2	3	1	4	4
1162	1	61	1	2	2	1	4	1	2	2	3	2	2	1	4	2	0	0	0	0	0	0	0	0	2	0	2	0	0	2	0	0	0	2	0	2	0	2	2	4	0	12	0	40	3	1	1	1	1
1163	1	63	1	1	1	2	3	1	1	1	3	2	1	2	2	0	0	0	2	2	2	2	0	0	0	0	0	2	2	0	0	2	0	2	2	0	2	0	0	2	6	4	8	16	2	2	4	4	3
1164	1	65	1	1	1	2	2	2	2	2	1	2	2	1	1	0	2	0	0	2	0	2	2	2	2	0	0	2	2	0	2	0	2	2	0	2	2	2	1	4	8	9	8	21	2	1	4	3	4
1165	2	66	1	2	1	2	4	1	2	2	1	2	2	1	2	2	0	2	0	0	2	0	0	0	2	0	0	0	2	2	0	2	0	2	0	2	0	2	2	6	2	12	2	38	3	2	4	3	4
1166	2	66	1	2	1	2	4	1	3	3	1	2	2	1	1	2	0	2	0	0	2	0	0	0	2	0	0	0	2	2	0	2	0	2	0	2	0	2	2	6	2	12	2	38	3	1	4	4	4
1167	1	67	1	2	2	2	3	1	2	2	2	2	2	1	1	0	2	2	1	2	2	0	1	0	2	2	0	0	2	0	0	2	2	2	0	2	0	2	1	7	5	9	6	29	2	2	4	4	2
1168	2	68	1	1	1	2	1	1	3	3	2	2	1	1	1	0	0	0	0	2	2	2	0	2	0	0	0	2	0	0	0	2	2	2	2	0	2	0	0	0	8	2	10	8	1	2	4	4	2
1169	2	69	1	1	2	1	4	2	3	3	1	2	2	2	1	2	0	0	0	0	0	0	0	0	2	0	2	0	2	2	0	0	2	2	0	2	0	2	2	4	0	14	2	40	3	1	1	4	4
1170	2	70	1	2	2	2	4	2	2	1	3	2	1	2	2	2	2	2	2	0	0	0	0	0	2	0	2	0	2	2	0	0	0	2	0	2	0	0	1	10	0	11	0	45	3	2	4	4	3
1171	1	72	2	1	2	1	4	2	1	1	2	2	2	1	2	0	2	2	2	0	0	0	0	0	2	0	2	0	2	2	2	0	0	2	0	2	0	2	2	8	0	14	2	44	3	1	1	2	2
1172	1	72	2	1	2	2	4	2	2	2	2	2	2	1	1	0	2	2	2	0	0	0	0	0	2	0	2	0	2	2	2	0	0	2	0	2	0	2	2	8	0	14	2	44	3	1	4	2	2
1173	2	73	2	3	2	2	2	1	1	1	3	2	1	2	2	0	0	0	2	2	2	2	0	0	0	0	0	0	0	0	0	2	2	2	0	0	2	0	0	2	6	2	6	16	2	2	4	4	3
1174	1	74	2	1	2	1	4	2	2	1	2	2	2	1	2	2	0	0	2	2	0	0	0	0	2	0	2	0	2	2	2	0	2	2	0	2	0	2	2	6	2	14	4	38	3	1	1	2	2
1175	1	75	2	1	1	2	3	2	3	3	3	2	2	1	3	0	2	0	0	2	2	0	0	0	2	0	0	0	2	0	0	2	2	2	0	0	0	2	0	4	4	6	4	26	2	4	2	2	2
1176	1	76	2	3	2	2	4	1	2	2	2	2	2	2	2	2	0	0	2	0	0	0	0	0	2	0	0	0	0	2	0	0	0	2	0	2	0	2	0	6	0	8	0	38	3	4	4	3	2
1177	1	78	2	1	1	2	3	2	3	3	2	2	2	1	1	0	1	2	0	2	2	0	2	0	2	0	1	2	2	0	0	2	0	2	2	0	2	2	1	5	6	8	8	23	2	2	4	4	2
1178	2	78	2	1	2	2	4	2	3	3	3	2	1	1	3	2	2	0	2	0	0	0	0	0	2	0	0	0	2	2	2	0	0	2	0	0	0	0	1	8	0	7	2	37	3	3	4	3	2
1179	1	81	3	1	1	1	2	2	3	3	2	2	1	2	2	0	0	0	0	2	2	2	2	2	0	1	1	2	0	0	1	2	2	2	2	0	2	0	0	0	10	3	12	5	1	3	1	4	4
1180	2	81	3	1	1	2	4	2	2	1	3	2	1	2	2	0	2	2	1	0	0	0	2	0	2	1	2	0	2	1	1	0	2	2	1	1	1	0	2	7	2	10	6	33	2	2	4	4	3
1181	2	83	3	2	2	1	3	2	3	2	3	2	2	1	4	2	2	2	2	0	0	0	0	0	2	0	2	0	2	2	2	0	0	2	0	2	0	2	2	10	0	14	2	46	3	1	1	1	1
1182	1	84	3	1	1	2	2	1	2	2	1	2	2	1	1	2	2	2	0	0	0	0	2	0	2	0	0	0	2	2	2	0	0	2	0	2	0	2	2	8	2	12	2	40	3	3	4	1	3
1183	2	85	3	1	1	2	2	2	3	2	3	2	2	1	3	0	0	0	2	2	0	2	2	2	2	2	0	0	0	0	2	0	0	2	2	0	0	2	0	4	8	4	6	18	2	1	2	2	2
1184	1	62	1	1	2	2	4	1	3	1	1	2	2	1	1	2	0	0	0	0	0	0	0	0	2	0	2	0	0	2	0	0	0	2	2	0	2	2	2	4	0	10	4	34	2	1	4	3	4
1185	1	64	1	1	2	2	4	2	3	1	1	2	1	1	1	0	0	0	0	0	0	0	2	0	0	0	2	0	0	2	0	0	0	2	0	2	0	0	2	0	2	10	0	32	2	1	4	3	4
1186	2	65	1	1	1	2	3	1	1	1	2	2	1	1	4	0	0	0	0	2	2	0	2	0	0	0	0	0	0	0	0	2	2	2	0	0	0	0	0	0	6	2	4	16	2	4	4	4	3
1187	1	75	2	1	1	2	2	2	2	1	2	2	2	1	4	0	0	2	0	2	0	0	2	0	1	0	2	0	0	1	0	0	2	2	0	2	2	2	1	3	4	10	4	29	2	4	4	4	3
1188	2	76	2	2	1	2	3	1	1	1	2	2	1	1	4	0	2	2	0	2	2	0	0	0	2	0	0	0	0	0	0	2	0	2	2	2	2	0	2	6	4	6	6	26	2	4	4	4	3
1189	1	85	3	1	2	2	4	2	1	1	2	2	2	1	4	0	0	0	0	2	2	2	2	2	0	0	0	2	2	2	2	2	2	2	0	0	2	2	0	0	10	8	10	12	2	4	4	4	3
1190	1	85	3	1	1	2	3	1	2	1	2	2	2	1	4	0	2	2	0	0	0	2	0	0	2	0	2	0	2	0	0	0	0	2	0	2	0	2	2	6	2	12	0	40	3	4	4	4	3
1191	2	61	1	1	2	2	2	1	3	3	2	2	2	1	3	2	2	2	1	0	2	0	0	0	0	0	2	0	2	2	0	2	0	2	0	2	2	2	1	7	2	13	4	38	3	1	4	3	2
1192	1	61	1	1	2	2	1	1	2	2	2	2	2	2	2	0	0	0	0	2	2	2	2	2	2	2	2	0	2	2	2	2	2	2	0	2	2	2	0	2	10	12	10	18	2	3	4	4	4
1193	2	61	1	2	2	2	4	1	2	2	2	2	1	1	2	0	1	0	1	2	2	2	2	2	2	0	0	1	2	0	2	2	2	2	2	0	2	0	1	4	10	5	11	12	2	3	4	3	2
1194	1	63	1	1	2	2	4	2	3	2	2	2	1	1	4	0	0	0	0	0	0	0	2	0	0	0	2	0	0	2	0	0	0	2	0	2	0	0	2	0	2	10	0	32	2	4	4	4	4
1195	2	64	1	2	2	2	4	1	2	2	2	2	2	1	3	2	0	0	0	0	2	0	0	0	2	2	0	0	2	2	0	2	0	2	0	2	2	2	2	4	2	12	6	32	2	3	4	2	2
1196	1	64	1	1	2	2	1	1	2	2	2	2	2	1	1	0	1	0	0	2	0	2	2	2	2	0	0	2	0	2	2	0	2	2	0	0	2	2	0	3	8	6	8	17	2	2	4	2	1
1197	1	65	1	1	1	1	3	2	2	2	3	2	2	2	3	0	0	0	2	2	0	0	0	0	2	0	0	2	0	0	0	0	0	2	0	0	0	2	0	4	2	4	2	28	2	2	1	2	1
1198	2	66	1	2	2	2	2	1	3	3	2	2	1	1	2	0	2	0	0	0	0	1	2	0	0	2	0	2	1	0	0	0	2	2	1	1	2	0	1	2	3	5	9	19	2	3	4	3	2
1199	1	66	1	2	1	2	2	1	1	1	2	2	2	1	2	0	2	0	2	0	0	1	1	2	0	0	2	1	2	2	0	0	2	2	0	2	1	2	0	4	4	12	4	32	2	2	4	4	3
1200	1	68	1	1	2	2	3	1	2	2	2	2	2	1	1	2	0	0	2	0	0	0	0	0	2	0	0	0	2	2	0	0	0	2	0	2	0	2	2	6	0	12	0	42	3	4	4	2	1
1201	1	69	1	1	1	2	2	2	3	1	2	2	1	1	2	0	2	0	0	2	2	2	0	0	2	0	1	0	1	0	0	2	0	2	2	1	2	0	0	4	6	5	6	21	2	1	4	4	4
1202	2	69	1	1	2	1	4	2	2	2	3	2	2	2	3	2	0	0	0	0	0	0	0	0	2	0	2	0	2	2	0	0	2	2	0	2	0	2	2	4	0	14	2	40	3	2	1	2	1
1203	1	70	1	1	2	2	4	2	2	1	3	2	2	1	1	2	0	2	0	0	0	0	0	0	2	0	2	0	2	2	0	0	0	2	0	2	0	2	2	6	0	14	0	44	3	3	4	2	2
1204	1	70	1	1	2	1	4	1	2	2	3	2	2	2	3	2	2	0	0	0	0	0	0	0	2	0	0	0	0	2	0	0	0	2	0	2	0	2	2	6	0	10	0	40	3	2	1	2	1
1205	1	70	1	1	2	2	4	1	3	3	2	2	1	1	2	2	2	2	2	0	0	0	0	0	2	0	2	0	2	2	0	0	0	2	0	2	0	0	1	10	0	11	0	45	3	2	4	4	4
1206	2	78	2	1	2	2	3	1	2	1	2	2	1	1	2	2	2	0	1	2	2	0	0	0	0	0	0	0	0	0	0	2	2	2	0	0	2	0	0	5	4	2	6	21	2	3	4	4	4
1207	1	84	3	1	1	2	3	2	3	3	1	2	2	1	1	0	0	0	0	0	0	0	0	0	2	0	0	0	2	2	0	0	2	2	0	0	0	2	0	2	0	8	2	32	2	1	4	3	3
1208	1	86	3	1	1	2	4	2	2	1	3	2	2	1	1	0	1	0	0	0	0	0	0	0	2	0	0	0	2	2	2	0	2	2	0	0	2	2	0	3	0	8	6	29	2	3	4	2	2
1209	1	86	3	1	1	2	4	2	2	2	2	2	2	1	4	2	0	2	0	0	0	0	0	0	2	0	2	0	0	2	0	0	0	2	0	2	0	2	2	6	0	12	0	42	3	4	4	4	4
1210	2	62	1	2	2	2	2	2	3	3	1	2	2	1	1	0	2	2	1	0	0	0	0	0	2	0	2	0	2	2	0	0	0	2	0	0	0	2	2	7	0	12	0	43	3	2	4	4	4
1211	1	62	1	1	1	1	3	1	2	1	3	2	1	2	2	0	1	0	2	2	2	0	2	1	2	0	0	0	0	0	2	2	2	2	0	0	2	0	2	5	7	4	8	18	2	1	1	1	1
1212	2	63	1	2	2	2	4	2	2	1	2	2	2	1	2	2	2	0	2	0	0	0	0	0	2	0	2	0	2	2	0	0	0	2	0	2	0	2	2	8	0	14	0	46	3	3	4	1	1
1213	2	68	1	1	2	2	4	2	1	1	2	2	1	2	4	2	0	2	2	0	0	0	0	2	0	2	0	2	2	2	0	0	0	2	0	2	0	0	2	6	2	10	4	34	2	4	4	4	3
1214	2	68	1	2	2	2	3	1	3	3	1	2	1	1	2	0	2	2	0	0	0	0	0	0	2	0	0	2	2	0	0	0	2	2	2	0	2	0	0	6	0	4	8	26	2	2	4	4	4
1215	1	71	2	1	1	2	2	2	1	1	2	2	2	1	2	1	0	0	0	2	0	0	0	0	2	0	2	0	0	0	0	0	0	2	0	2	0	2	2	3	2	10	0	35	2	3	4	1	1
1216	1	75	2	1	2	1	4	1	2	2	2	2	2	1	2	0	0	0	0	2	0	0	0	2	2	0	0	0	2	0	0	0	0	2	0	2	0	2	1	2	4	9	0	31	2	2	1	1	1
1217	2	75	2	2	2	2	3	2	3	3	1	2	2	1	3	2	2	2	2	2	2	0	2	2	2	0	2	0	2	2	2	2	2	2	0	2	0	2	2	10	8	14	6	34	2	2	4	4	4
1218	2	82	3	1	1	2	1	2	3	3	3	2	2	2	3	1	0	0	0	2	0	0	0	0	2	0	2	0	0	0	0	0	0	2	0	2	0	2	2	3	2	10	0	35	2	2	4	3	2
1219	1	84	3	1	1	2	3	2	1	1	2	2	1	2	4	0	0	0	0	2	2	0	2	0	0	2	0	0	0	2	2	2	2	2	2	0	0	0	0	0	6	4	10	12	2	4	4	4	3
1220	1	60	1	1	2	2	3	1	3	2	2	2	2	1	2	0	2	2	0	0	0	2	2	0	2	0	2	0	2	2	0	0	2	2	0	2	0	2	2	6	4	14	2	38	3	3	4	3	3
1221	2	64	1	3	2	2	4	2	3	2	2	2	2	2	4	2	0	2	0	0	0	0	0	0	2	0	2	0	0	2	0	0	0	2	0	2	0	2	0	6	0	10	0	40	3	3	4	4	4
1222	2	67	1	2	2	2	3	2	3	3	2	2	1	1	1	2	0	2	2	0	0	2	0	0	2	0	2	0	2	2	0	0	0	2	0	2	0	0	0	8	2	10	0	40	3	3	4	2	2
1223	1	68	1	1	2	2	2	1	3	3	2	2	1	1	2	0	2	0	0	2	0	2	2	0	0	0	0	1	0	2	2	0	2	2	2	1	2	0	1	2	6	6	9	17	2	2	4	3	2
1224	1	70	1	1	2	2	4	1	2	2	2	2	1	2	4	2	2	2	2	0	0	0	0	0	2	0	2	0	2	2	0	0	0	2	0	2	0	0	1	10	0	11	0	45	3	3	4	4	3
1225	2	70	1	2	2	2	4	1	3	3	2	2	2	1	1	0	0	0	0	0	2	0	2	0	0	0	0	0	0	2	0	2	0	2	0	2	2	2	2	0	4	10	4	26	2	3	4	2	2
1226	2	70	1	2	1	2	1	1	2	2	1	2	1	1	2	0	0	2	0	0	2	2	2	0	2	0	0	0	0	0	0	2	2	2	0	0	0	0	2	4	6	4	4	22	2	3	4	2	3
1227	1	74	2	1	2	2	4	1	2	2	3	2	2	1	2	2	0	0	2	2	0	0	0	0	2	0	2	0	2	2	2	0	2	2	0	2	0	2	2	6	2	14	4	38	3	3	4	3	4
1228	1	75	2	1	2	2	1	1	3	2	2	2	1	2	4	1	2	0	0	0	0	2	0	0	0	2	0	0	0	0	2	0	2	2	2	0	2	0	0	3	2	2	10	17	2	3	4	4	4
1229	1	79	2	1	1	2	4	1	3	3	2	2	2	1	3	2	0	0	0	0	0	0	0	0	2	0	0	0	0	2	0	0	0	2	0	2	2	2	2	4	0	10	2	36	3	3	4	4	3
1230	2	80	2	1	2	2	2	2	3	3	2	2	2	1	1	2	0	0	2	0	0	0	0	0	2	2	2	2	2	2	2	0	0	2	0	2	2	2	0	6	0	12	8	34	2	3	4	2	2
1231	1	81	3	1	1	2	4	1	3	2	2	2	1	2	4	2	0	2	0	0	0	0	0	0	2	0	0	0	0	2	0	0	0	2	0	2	0	0	2	6	0	8	0	38	3	3	4	4	3
1232	2	81	3	1	2	2	3	2	3	2	2	2	2	1	2	0	2	0	0	2	0	0	2	2	0	0	2	0	0	2	2	0	0	2	0	2	0	2	1	2	6	11	2	29	2	3	4	3	3
1233	1	84	3	1	1	2	2	1	3	2	1	2	2	1	1	2	2	2	0	0	0	0	2	0	2	0	0	0	2	2	2	0	0	2	0	2	0	2	2	8	2	12	2	40	3	3	4	2	3
1234	1	60	1	1	2	2	4	1	2	2	2	2	1	1	2	0	0	2	0	2	2	0	2	2	2	0	0	0	2	0	2	2	2	2	2	0	0	0	0	4	8	4	8	16	2	3	4	2	3
1235	1	65	1	1	1	1	2	2	2	2	2	2	2	2	3	0	2	0	1	2	0	2	2	2	0	2	0	0	2	1	2	0	0	2	0	2	2	2	1	3	8	10	6	23	2	2	1	4	4
1236	2	65	1	2	2	1	4	1	1	1	3	2	2	1	1	2	0	0	0	0	2	0	0	0	2	0	0	0	0	2	0	2	0	2	0	2	0	2	2	4	2	10	2	34	3	1	1	3	2
1237	2	65	1	1	2	1	4	1	2	1	3	2	2	1	1	2	0	0	0	0	0	0	2	0	2	0	2	0	0	2	0	0	0	2	0	2	0	2	2	4	2	12	0	38	3	1	1	3	2
1238	1	66	1	1	2	1	4	2	1	1	3	2	2	1	1	2	0	2	0	0	0	0	0	0	2	0	2	0	0	2	0	0	0	2	0	2	0	2	2	6	0	12	0	42	3	1	1	3	2
1239	2	68	1	1	2	2	1	1	1	1	2	2	1	1	3	0	0	0	0	2	2	2	2	2	0	0	0	0	0	0	2	2	2	2	2	0	2	0	2	0	10	4	10	8	1	2	4	3	3
1240	2	68	1	1	1	2	3	2	2	2	3	2	2	2	2	0	2	2	1	2	0	0	1	0	2	1	2	2	2	1	2	0	1	2	0	0	2	2	2	7	3	11	8	31	2	2	4	3	2
1241	2	69	1	3	2	2	4	2	3	2	1	2	2	1	1	2	0	0	0	0	0	0	0	0	2	0	2	0	0	2	0	0	0	2	0	2	0	2	2	4	0	12	0	40	3	1	4	3	3
1242	1	70	1	1	2	2	2	2	2	1	2	2	1	2	2	0	2	2	0	2	2	2	2	2	2	2	0	0	2	2	2	2	2	2	2	0	2	0	0	6	10	6	12	14	2	3	4	4	4
1243	2	70	1	3	2	1	3	2	3	2	2	2	2	2	3	0	0	2	2	2	0	0	2	0	2	0	2	0	2	2	0	0	0	2	2	2	0	2	0	6	4	12	2	36	3	2	1	4	4
1244	2	70	1	2	2	2	3	2	3	2	1	2	2	1	1	0	2	0	0	2	2	0	2	2	2	0	0	0	2	0	2	2	2	2	0	2	0	2	1	4	8	9	6	23	2	1	4	3	3
1245	2	73	2	3	2	2	2	1	3	1	2	2	2	1	2	0	0	0	0	2	2	0	0	0	1	2	0	0	0	2	1	2	2	2	2	0	2	2	0	1	4	6	11	16	2	1	4	3	2
1246	2	75	2	1	2	1	4	1	1	1	3	2	2	1	1	0	0	2	0	0	0	0	0	0	2	0	0	0	0	2	0	0	2	2	0	0	0	2	0	4	0	6	2	32	2	1	1	3	2
1247	1	75	2	1	2	2	3	2	2	1	2	2	2	2	2	1	2	0	2	2	2	2	2	2	2	0	0	2	2	0	0	2	0	2	0	0	2	2	2	7	10	8	6	23	2	3	4	4	4
1248	1	77	2	1	2	2	3	2	3	3	2	2	2	2	1	0	2	2	2	0	0	0	0	0	2	0	2	0	2	2	0	0	0	2	0	2	0	2	2	8	0	14	0	46	3	2	4	2	3
1249	2	78	2	1	2	2	4	2	1	1	2	2	1	2	2	2	2	0	2	0	0	0	0	0	2	0	0	0	2	2	2	0	0	2	0	0	0	0	1	8	0	7	2	37	3	3	4	4	4
1250	1	79	2	1	1	2	2	1	2	2	2	2	2	2	2	0	0	0	0	2	2	2	2	2	0	2	0	0	0	0	2	2	2	2	0	2	2	2	0	0	10	6	10	10	1	2	4	3	2
1251	1	83	3	1	1	1	3	1	2	2	2	2	2	1	2	0	0	0	0	2	2	0	0	2	2	0	0	2	0	0	2	2	2	2	2	0	2	2	0	2	6	4	12	12	1	1	1	2	1
1252	1	83	3	1	1	2	2	1	3	1	1	2	1	1	1	0	0	0	0	0	2	0	0	0	2	0	0	2	0	0	0	2	2	2	0	0	2	0	0	2	2	2	8	18	2	1	4	4	1
1253	1	86	3	1	1	2	4	2	1	1	2	2	2	2	2	2	0	2	0	0	0	0	0	0	2	0	2	0	0	2	0	0	0	2	0	2	0	2	2	6	0	12	0	42	3	3	4	4	4
1254	2	94	3	2	1	2	2	1	3	3	2	2	1	1	2	0	0	0	0	2	0	2	0	0	0	2	0	2	0	0	0	0	2	2	2	0	2	0	0	0	4	2	10	12	1	1	4	4	1
1255	1	66	1	1	2	2	3	2	2	2	2	2	1	1	3	0	2	0	0	0	2	2	2	2	0	0	2	0	2	2	0	2	0	2	0	2	0	0	0	2	8	10	2	26	2	3	4	4	3
1256	2	67	1	2	2	1	2	2	2	2	2	2	1	2	2	0	0	0	0	0	2	0	0	0	0	0	0	0	0	0	0	2	2	2	0	0	0	0	0	0	2	2	4	20	2	1	1	2	1
1257	2	69	1	1	2	2	3	1	2	1	2	2	2	1	2	0	2	2	0	2	2	2	0	0	2	1	2	0	2	2	0	2	2	2	0	2	0	2	1	6	6	13	5	32	2	2	4	2	3
1258	1	77	2	1	1	2	2	2	2	2	2	2	2	1	3	0	2	2	2	0	2	0	0	0	2	0	0	0	2	2	0	2	0	2	0	0	0	2	2	8	2	10	2	38	3	3	3	3	3
1259	2	84	3	2	1	2	2	2	3	1	1	2	1	1	1	0	0	0	0	2	2	0	1	2	0	1	0	1	2	0	2	2	2	0	2	0	2	0	0	0	7	2	12	7	1	1	4	4	4
1260	2	60	1	2	2	2	3	2	3	3	3	2	2	1	1	0	0	2	2	1	0	1	2	0	0	1	0	1	2	0	2	0	2	0	2	1	0	2	2	4	4	7	8	23	2	3	4	2	2
1261	1	61	1	1	2	2	1	1	3	2	1	2	2	1	2	0	0	0	0	2	2	2	2	2	2	2	2	0	2	2	2	2	2	2	0	2	2	2	0	2	10	12	10	18	2	1	4	4	4
1262	1	62	1	1	2	2	3	1	2	1	2	2	2	1	2	0	2	2	0	2	2	0	1	0	2	0	2	1	2	2	2	2	0	2	0	2	0	2	1	6	5	13	5	33	2	2	4	3	3
1263	2	63	1	3	2	2	4	1	2	2	1	2	2	1	2	0	0	0	0	0	0	0	2	0	2	0	0	0	0	2	0	0	0	2	0	2	0	2	2	2	2	10	0	34	2	1	4	4	4
1264	1	64	1	1	1	2	2	1	2	1	1	2	2	1	1	0	1	0	2	2	2	0	0	2	2	0	0	2	0	0	0	2	0	2	0	0	0	2	2	5	6	6	4	25	2	1	4	4	2
1265	1	64	1	1	1	1	3	1	1	1	2	2	2	1	1	0	2	0	2	2	0	2	2	0	2	2	0	0	0	0	0	0	2	0	0	0	2	2	0	6	6	2	6	20	2	1	1	3	3
1266	1	65	1	1	1	2	3	2	2	1	1	2	2	1	1	1	2	0	0	2	0	0	2	0	2	2	2	2	2	0	2	0	0	2	0	2	0	2	2	5	4	12	6	31	2	3	4	4	2
1267	2	65	1	2	2	2	4	2	2	1	2	2	1	1	2	2	2	2	2	0	0	0	0	0	2	0	2	2	0	2	0	0	0	2	0	2	0	0	1	10	0	9	2	41	3	2	2	2	3
1268	2	65	1	2	2	2	3	2	3	3	2	2	2	1	2	2	2	2	2	0	0	0	0	0	2	0	2	0	2	2	2	0	0	2	0	2	0	2	0	10	0	12	2	44	3	3	4	4	1
1269	1	66	1	1	2	2	3	2	1	1	1	2	1	1	1	0	2	0	0	0	2	2	2	2	0	0	2	0	2	2	0	2	0	2	0	2	0	0	0	2	8	10	2	26	2	3	4	4	2
1270	2	67	1	2	2	2	4	1	3	3	2	2	2	1	2	2	0	0	0	0	0	0	0	0	2	0	0	0	0	2	0	0	0	2	0	2	0	2	2	4	0	10	0	38	3	3	4	4	1
1271	1	67	1	1	2	2	4	2	2	1	1	2	2	1	1	0	2	2	0	0	0	2	0	2	2	0	2	2	2	2	2	0	2	2	0	2	2	2	2	6	4	14	8	32	2	3	4	4	2
1272	1	68	1	1	2	1	4	1	2	2	2	2	2	1	2	2	0	0	0	0	0	0	0	0	2	0	0	0	0	2	0	0	0	2	0	2	0	2	2	4	0	10	0	38	3	1	1	1	1
1273	1	68	1	2	1	2	3	1	3	1	2	2	2	1	2	0	2	2	0	0	0	0	1	0	2	0	2	0	2	0	0	0	0	2	0	2	0	2	2	6	1	12	0	41	3	2	2	2	3
1274	2	70	1	3	2	2	3	1	3	3	3	2	2	1	2	2	0	0	0	0	0	0	0	2	2	0	0	1	1	2	2	0	0	2	0	0	2	2	2	4	2	9	5	30	2	2	4	3	3
1275	2	72	2	2	1	2	2	1	2	1	2	2	1	1	2	0	0	0	0	2	2	0	2	0	2	0	0	0	2	0	0	2	2	2	2	1	2	0	2	2	6	7	8	19	2	2	4	3	3
1276	2	74	2	2	2	2	1	2	3	3	2	2	1	2	3	0	2	0	0	2	2	0	2	2	0	0	0	2	0	0	2	2	0	2	2	0	2	0	0	2	8	2	10	10	1	2	4	3	3
1277	1	75	2	1	2	2	3	2	2	1	2	2	2	1	2	0	2	2	0	0	0	0	0	2	0	2	0	2	2	0	0	0	2	2	0	2	2	2	1	4	2	9	8	27	2	2	2	2	3
1278	2	75	2	1	1	2	2	1	3	1	2	2	1	1	2	0	2	0	0	2	2	1	1	2	2	2	0	0	2	0	0	2	2	2	2	0	2	0	2	4	8	6	10	16	2	2	2	2	3
1279	2	80	2	2	1	2	2	2	2	1	2	2	2	1	2	0	0	0	0	1	0	0	2	2	2	2	1	0	2	2	2	0	1	2	1	0	2	2	1	2	5	10	8	23	2	2	4	3	3
1280	1	84	3	1	1	2	3	2	3	3	2	2	2	2	3	0	0	0	0	0	0	0	0	0	2	0	0	0	2	2	0	0	2	2	0	0	0	2	0	2	0	8	2	32	2	2	4	3	3
1281	1	69	1	1	2	2	4	1	3	2	2	2	2	2	3	0	2	2	0	0	0	2	0	2	2	0	2	2	2	2	2	0	2	2	0	2	2	2	2	6	4	14	8	32	2	3	4	4	3
1282	1	75	2	1	1	2	4	1	3	2	1	2	1	2	1	2	0	0	2	0	0	0	0	0	2	0	0	2	2	2	0	0	0	2	0	0	0	0	2	6	0	8	2	36	3	1	2	2	2
1283	1	75	2	1	2	2	1	1	3	3	1	2	1	1	1	1	2	0	0	0	0	2	0	0	0	2	0	0	0	0	2	0	2	2	2	0	2	0	0	3	2	2	10	17	2	2	2	4	2
1284	2	75	2	2	2	2	2	1	2	1	2	2	1	1	3	0	2	2	0	1	0	0	0	0	2	0	2	0	2	0	0	0	0	2	0	1	2	0	0	6	1	7	2	34	2	2	2	3	1
1285	1	60	1	1	2	2	4	2	3	2	3	2	1	1	3	0	0	0	0	2	2	0	0	0	0	2	2	0	0	0	0	2	2	2	0	0	0	0	2	0	4	6	6	20	2	2	4	4	4
1286	2	63	1	2	2	2	4	1	2	1	2	2	2	1	1	0	0	2	0	2	2	0	0	0	2	0	0	0	0	0	0	2	2	2	0	0	0	2	0	4	4	4	4	24	2	3	4	3	3
1287	2	66	1	1	2	2	3	1	2	1	2	2	2	1	2	0	0	0	0	2	0	0	0	2	2	0	0	0	0	0	0	0	0	2	0	2	0	2	1	2	4	7	0	29	2	3	4	3	2
1288	1	67	1	1	2	2	3	1	2	2	2	2	2	1	3	2	0	0	2	0	0	0	0	0	2	0	0	0	2	2	0	0	0	2	0	2	0	2	2	6	0	12	0	42	3	3	4	1	1
1289	2	70	1	2	1	2	3	1	3	3	3	2	1	1	3	0	2	0	0	2	2	0	2	0	0	0	0	0	0	0	2	2	2	2	0	0	0	0	0	2	6	2	6	16	2	2	4	4	4
1290	2	73	2	2	2	2	3	1	2	1	2	2	2	1	2	0	2	2	2	0	0	0	0	0	2	0	2	0	0	2	0	0	2	2	0	2	0	2	2	8	0	12	2	42	3	3	4	3	2
1291	2	80	2	1	2	2	3	1	3	3	3	2	2	1	3	2	0	0	0	0	0	0	0	0	2	0	0	0	0	0	0	0	0	2	0	0	0	2	2	4	0	6	0	34	2	2	4	4	4
1292	2	60	1	3	2	2	3	2	1	1	1	2	2	1	2	0	2	2	0	0	0	0	2	2	2	2	0	1	0	2	1	0	0	0	0	0	2	2	2	6	4	6	6	26	2	1	2	3	3
1293	1	60	1	1	2	2	3	2	3	2	2	2	1	1	4	2	1	0	0	0	0	0	0	0	2	0	0	0	2	2	0	0	0	2	0	2	0	0	0	5	0	8	0	37	3	3	3	4	4
1294	2	60	1	3	1	2	2	2	3	1	2	2	2	2	2	0	2	2	0	2	2	2	2	2	2	2	0	2	2	0	2	2	2	2	2	0	2	2	1	6	10	7	14	13	2	2	4	2	1
1295	2	63	1	2	2	2	4	2	3	3	2	2	2	1	4	2	0	0	2	0	0	0	2	2	0	0	2	0	2	2	0	0	0	2	0	2	0	2	2	4	4	14	0	38	3	3	3	4	4
1296	2	65	1	2	2	2	3	2	2	1	2	2	2	2	2	0	0	0	0	2	0	0	0	2	0	0	0	0	0	0	0	0	2	2	0	1	2	2	0	0	4	5	4	21	2	3	4	4	1
1297	1	66	1	2	1	2	3	1	3	2	2	2	2	1	4	0	0	0	0	2	0	0	2	2	2	0	0	0	2	0	0	0	0	2	0	2	0	2	1	2	6	9	0	29	2	3	4	3	3
1298	1	67	1	1	2	1	3	2	3	3	2	2	1	1	3	0	2	0	0	2	2	0	2	2	0	0	2	2	0	0	0	2	2	2	2	2	0	0	1	2	8	7	8	17	2	3	1	3	3
1299	1	68	1	1	2	2	4	1	2	1	2	2	2	1	1	2	0	0	0	0	0	0	0	0	2	0	0	0	0	2	0	0	0	2	0	2	0	2	2	4	0	10	0	38	3	4	4	1	2
1300	1	69	1	1	2	2	4	2	3	2	2	2	2	1	4	2	0	0	2	0	0	0	0	0	2	2	2	0	2	2	0	0	0	2	0	2	0	2	2	6	0	14	2	42	3	3	3	4	4
1301	2	70	1	1	2	2	4	2	3	3	2	2	2	1	2	0	2	2	2	0	0	0	0	0	2	0	2	0	2	2	0	0	0	2	0	2	0	2	2	8	0	14	0	46	3	2	4	2	1
1302	2	70	1	2	1	1	4	1	3	3	2	2	1	1	3	2	0	2	0	0	0	0	0	0	2	0	0	0	0	2	0	0	0	2	0	0	0	0	1	6	0	5	0	35	2	3	1	3	3
1303	2	70	1	2	2	2	3	2	2	2	2	2	2	1	2	0	2	0	0	2	2	0	2	2	2	0	0	0	2	0	2	2	2	2	0	2	0	2	1	4	8	9	6	23	2	2	4	3	3
1304	1	71	2	2	2	1	3	1	3	1	3	2	2	1	1	0	2	2	0	2	0	2	2	0	2	0	2	0	2	2	0	0	2	2	0	2	0	2	0	6	6	12	2	34	2	1	1	1	2
1305	1	72	2	2	2	2	3	1	1	1	2	2	2	1	1	0	2	2	2	0	0	0	2	0	2	0	0	0	2	0	0	0	2	2	0	2	2	2	2	8	2	10	4	36	3	4	4	1	2
1306	1	72	2	1	2	2	2	2	3	1	3	2	2	1	1	0	0	0	1	2	2	2	2	1	1	2	0	2	0	0	1	2	2	2	1	1	2	2	0	2	9	5	12	10	1	3	4	4	1
1307	2	73	2	1	1	1	2	2	3	1	3	2	1	1	1	0	0	0	0	2	2	0	2	2	0	0	0	2	0	0	2	2	2	2	2	0	2	0	0	0	8	2	12	6	1	4	1	1	2
1308	1	74	2	1	1	1	3	1	3	1	3	2	2	1	1	0	2	2	2	2	0	2	0	2	2	0	2	0	2	0	0	0	2	2	0	0	2	2	1	8	6	9	4	31	2	1	1	1	2
1309	1	75	2	1	1	2	1	1	2	2	1	2	1	2	1	0	0	0	0	2	2	2	2	2	2	0	0	2	2	2	2	2	2	2	2	0	2	0	0	2	10	6	12	10	1	2	4	2	2
1310	1	75	2	1	2	2	3	2	3	2	2	2	2	1	2	0	0	2	0	2	0	0	0	0	2	0	0	0	0	0	0	0	0	2	0	0	0	2	0	4	2	4	0	30	2	2	4	3	4
1311	2	75	2	1	1	2	2	1	3	3	2	2	1	1	2	0	2	2	0	2	2	0	2	0	2	0	0	1	2	0	2	2	2	2	0	0	2	0	0	6	6	4	9	19	2	2	4	2	3
1312	1	76	2	3	2	2	4	1	3	3	1	2	2	2	1	2	0	0	2	0	0	0	0	0	2	0	0	0	0	2	0	0	0	2	0	2	0	2	0	6	0	8	0	38	3	2	4	2	2
1313	2	76	2	2	1	2	3	2	2	2	1	2	2	1	3	0	2	2	2	0	0	0	2	0	2	0	0	1	1	2	0	0	0	2	0	0	2	2	1	8	2	8	3	35	2	3	4	4	4
1314	2	77	2	1	2	2	3	2	3	2	2	2	2	1	2	2	2	0	2	0	0	0	2	0	2	0	2	0	2	2	0	0	0	0	0	2	0	2	0	8	2	10	0	40	3	3	4	3	2
1315	2	78	2	3	2	2	3	2	3	1	2	2	2	1	2	0	2	2	1	2	0	0	2	0	2	0	0	1	2	0	0	0	2	2	0	0	2	2	0	7	4	6	5	28	2	4	4	3	2
1316	2	81	3	2	1	2	4	1	2	2	2	2	2	2	1	2	0	0	2	0	2	0	0	0	2	0	0	1	2	2	1	2	2	2	0	2	1	2	1	6	2	11	7	32	2	4	4	4	4
1317	2	82	3	1	2	2	2	1	2	1	2	2	1	2	2	0	0	0	0	0	2	0	0	0	2	0	0	0	0	0	0	2	2	2	0	0	2	0	2	2	2	4	6	22	2	3	4	4	1
1318	1	83	3	1	2	1	2	2	3	3	2	2	2	1	3	0	0	0	0	2	0	2	0	0	2	0	1	0	0	1	0	0	0	2	0	1	0	2	0	2	4	7	0	29	2	3	1	3	3
1319	1	60	1	3	2	2	2	2	3	1	2	2	1	1	1	2	2	2	2	2	2	2	2	2	2	2	2	2	0	0	2	2	0	0	2	2	2	0	1	10	10	5	12	17	2	2	4	3	3
1320	2	63	1	3	2	2	4	1	3	3	2	2	2	1	2	2	0	2	0	0	0	0	0	0	2	0	0	0	0	2	0	0	0	2	0	2	0	2	2	6	0	10	0	40	3	1	4	4	4
1321	1	64	1	1	2	2	3	1	2	2	2	2	2	1	3	2	0	0	0	0	2	0	0	0	2	2	0	0	2	2	0	2	0	2	0	2	2	2	2	4	2	12	6	32	2	2	4	3	2
1322	2	64	1	2	2	2	4	1	3	3	3	2	2	1	2	2	0	0	0	0	2	0	0	0	2	2	0	0	2	2	0	2	0	2	0	2	2	2	2	4	2	12	6	32	2	3	4	3	2
1323	2	65	1	2	2	2	3	1	1	2	1	2	1	1	2	0	2	2	1	2	2	0	2	1	2	1	0	2	2	0	1	2	2	2	1	0	2	0	1	7	7	5	11	18	2	1	2	3	2
1324	1	66	1	1	1	2	3	1	3	3	2	2	2	1	2	0	2	2	2	0	0	0	0	0	2	0	2	0	0	2	0	0	0	2	0	2	0	2	2	8	0	12	0	44	3	1	4	4	4
1325	2	73	2	1	2	2	1	1	2	2	2	2	2	1	3	0	0	2	0	0	0	2	2	0	0	2	0	2	2	2	0	0	0	2	0	2	2	2	2	2	4	12	6	28	2	2	4	3	2
1326	2	76	2	1	1	2	4	2	3	3	3	2	2	1	2	0	1	0	2	2	0	0	0	0	2	0	0	0	2	0	0	0	0	2	0	2	0	2	2	5	2	10	0	37	2	3	4	3	2
1327	1	60	1	1	2	2	3	2	3	2	2	2	2	1	2	2	0	0	0	0	0	0	0	0	2	2	2	0	2	0	0	0	0	2	0	2	0	2	2	4	0	12	2	38	3	2	4	2	2
1328	2	61	1	2	1	2	4	2	2	2	1	2	1	1	1	0	0	0	0	2	2	2	2	2	0	0	0	2	2	0	2	2	2	2	2	0	2	0	1	0	10	5	12	7	1	2	4	4	4
1329	1	65	1	1	2	2	3	2	2	2	1	2	1	1	1	0	2	0	0	0	0	2	2	2	0	0	0	0	2	0	0	0	2	2	0	0	2	0	0	2	6	4	4	20	2	2	4	4	4
1330	1	82	3	1	2	2	4	2	3	2	2	2	2	1	2	2	0	0	0	0	0	0	0	2	0	2	0	0	0	2	0	0	0	2	0	0	0	2	2	2	2	8	2	30	2	2	4	2	2
1331	1	86	3	1	1	2	4	2	3	3	2	2	2	1	2	0	1	0	0	0	0	0	0	0	2	0	0	0	2	2	2	0	2	2	0	0	2	2	0	3	0	8	6	29	2	2	4	2	2
1332	1	60	1	1	2	2	3	2	1	1	2	2	2	1	2	0	1	2	2	0	0	0	0	0	2	0	2	0	2	2	0	0	0	2	0	2	0	2	2	7	0	14	0	45	3	3	4	4	4
1333	2	65	1	2	2	1	3	1	2	2	2	2	2	1	2	0	2	2	0	2	0	0	2	0	2	0	2	1	2	2	1	0	0	2	0	0	2	2	2	6	4	12	4	34	2	1	1	2	1
1334	2	65	1	2	2	2	3	2	3	3	1	2	2	1	1	2	2	2	2	0	0	0	0	0	2	0	2	0	2	2	2	0	0	2	0	2	0	2	0	10	0	12	2	44	3	2	4	4	1
1335	1	70	1	1	1	2	3	1	3	1	2	2	2	1	2	0	2	2	0	2	2	2	0	0	2	1	2	0	2	0	0	2	2	2	2	2	0	2	2	6	6	12	7	29	2	3	4	4	4
1336	1	81	3	1	1	1	2	2	3	2	1	2	1	1	1	0	0	0	0	2	2	2	2	2	0	1	1	2	0	0	1	2	2	2	2	0	2	0	0	0	10	3	12	5	1	1	1	2	2
1337	1	66	1	1	1	2	3	1	3	3	1	2	2	2	2	0	2	2	2	0	0	0	0	0	2	0	2	0	0	2	0	0	0	2	0	2	0	2	2	8	0	12	0	44	3	2	4	3	3
1338	1	73	2	2	1	2	2	1	3	2	1	2	2	1	1	0	2	2	2	0	0	0	0	0	2	0	2	0	2	2	0	0	0	2	0	0	0	2	2	8	0	12	0	44	3	2	4	4	2
1339	2	60	1	3	2	2	4	2	3	3	2	2	1	1	3	2	0	2	0	0	0	0	0	0	2	0	2	0	0	2	0	0	0	2	0	2	0	0	1	6	0	9	0	39	3	2	4	3	2
1340	1	63	1	2	2	2	3	2	3	3	2	2	2	1	3	0	0	0	0	2	0	2	0	2	0	0	0	2	2	0	2	0	2	2	2	0	0	2	0	0	6	6	8	16	2	2	4	3	2
1341	1	65	1	1	2	2	4	2	3	1	2	2	2	1	2	0	0	2	0	0	2	2	0	0	2	2	0	2	2	0	0	2	0	2	0	0	2	2	0	4	4	6	8	22	2	2	2	3	2
1342	1	71	2	1	2	2	2	1	3	2	1	2	1	1	1	0	0	0	0	2	2	2	2	2	2	2	0	2	0	0	2	2	2	2	0	0	0	0	0	2	10	2	10	8	1	2	4	3	1
1343	2	73	2	2	1	2	4	1	2	1	2	2	1	1	2	0	2	2	0	2	2	2	2	2	2	0	0	0	2	2	2	2	0	2	2	0	2	0	0	6	10	6	8	18	2	2	2	3	2
1344	1	74	2	1	2	2	4	1	3	2	2	2	2	1	2	2	0	0	2	0	0	0	0	0	2	0	0	0	0	0	0	0	0	2	0	0	0	2	2	6	0	6	0	36	3	3	4	1	2
1345	1	75	2	1	1	2	4	1	3	3	2	2	1	1	3	0	2	2	0	0	0	0	2	0	2	0	2	0	2	2	2	0	2	2	0	2	0	0	2	6	2	12	4	36	3	2	4	3	2
1346	1	79	2	1	1	2	2	1	3	3	2	2	2	1	3	0	0	0	0	2	2	2	2	2	0	2	0	0	0	0	2	2	2	2	0	2	2	2	0	0	10	6	10	10	1	1	4	3	2
1347	2	82	3	1	2	2	1	2	3	3	2	2	1	1	3	0	0	0	0	0	0	0	2	2	2	2	2	0	0	2	2	0	0	2	0	2	2	0	2	2	4	10	6	26	2	2	4	2	2
1348	1	83	3	1	1	2	4	2	2	2	1	2	2	1	1	0	2	0	0	0	2	0	0	0	2	0	0	0	2	2	2	2	2	2	0	0	2	2	0	4	2	8	8	26	2	2	4	3	1
1349	2	69	1	2	1	1	2	1	2	1	2	2	1	2	2	0	2	0	0	2	2	1	0	2	0	1	0	1	2	0	1	2	2	2	1	0	2	0	1	2	7	5	10	14	2	1	1	2	2
1350	1	70	1	1	2	2	2	2	3	3	3	2	1	1	2	0	2	2	0	2	2	2	2	2	2	2	0	0	2	2	2	2	2	2	2	0	2	0	0	6	10	6	12	14	2	1	4	2	1
1351	2	64	1	1	2	2	2	1	3	3	2	2	1	1	3	0	0	0	0	2	2	2	2	2	0	2	0	2	2	0	2	2	2	2	2	0	2	0	0	0	10	4	14	4	1	3	4	3	3
1352	1	64	1	1	2	2	3	1	2	2	3	2	1	1	3	0	2	0	0	2	2	2	2	2	0	0	0	0	2	2	0	2	2	2	2	0	2	0	0	2	10	6	8	14	2	4	4	4	3
1353	2	70	1	1	1	2	2	1	3	3	2	2	1	1	3	0	0	0	0	2	0	2	2	2	0	1	0	1	0	0	2	0	2	2	0	0	2	0	0	0	8	2	8	10	1	1	4	3	3
1354	1	66	1	1	2	2	4	2	2	1	3	2	1	2	1	0	0	0	0	2	0	0	2	0	2	0	0	0	0	0	2	0	2	2	0	0	0	0	1	2	4	3	4	21	2	2	2	1	2
1355	2	75	2	1	1	2	3	1	3	1	3	2	2	2	1	0	2	2	1	0	0	0	2	0	2	0	2	0	2	0	0	0	0	2	0	2	0	2	0	7	2	10	0	39	3	2	2	1	2
1356	2	79	2	1	2	2	2	2	2	1	3	2	2	2	1	0	2	0	0	2	0	0	2	0	2	0	0	0	2	2	0	0	2	2	0	0	2	2	0	4	4	8	4	28	2	2	2	1	2
1357	1	82	3	1	1	2	3	1	2	1	3	2	1	2	1	0	2	0	1	2	2	0	0	0	0	2	0	0	2	0	0	2	2	2	2	0	0	0	0	3	4	4	8	19	2	2	2	1	2
1358	2	86	3	1	2	2	4	2	2	1	3	2	2	2	1	0	0	0	2	2	2	2	2	2	0	0	0	2	2	0	2	2	2	2	0	0	0	2	2	2	10	8	8	16	2	2	2	1	2
1359	1	64	1	1	2	2	2	1	2	2	2	2	1	1	1	0	0	0	0	2	0	2	2	2	0	2	0	0	2	2	2	0	2	2	0	0	0	0	0	0	8	6	6	16	2	3	4	2	2
1360	2	65	1	2	2	2	3	2	3	1	2	2	2	1	1	0	1	2	2	0	0	0	0	0	1	0	1	0	0	1	0	0	2	2	0	0	2	2	2	6	0	8	4	34	2	3	4	4	2
1361	1	65	1	2	1	2	1	2	1	1	1	2	2	1	1	2	2	0	2	2	2	0	2	2	0	2	2	1	2	0	0	2	0	2	2	0	2	2	0	6	8	8	9	21	2	1	3	1	2
1362	1	65	1	2	1	2	1	2	1	1	1	2	2	1	1	2	2	0	2	2	2	0	2	2	0	2	2	1	2	0	0	2	0	2	2	0	2	2	0	6	8	8	9	21	2	1	3	1	2
1363	1	66	1	3	2	1	2	2	1	2	1	2	2	1	1	0	0	1	0	0	2	1	0	2	2	0	0	0	1	0	0	2	2	2	0	0	2	2	0	3	5	5	6	21	2	1	1	2	2
1364	1	66	1	3	2	1	2	2	1	2	1	2	2	1	1	0	0	1	0	0	2	1	0	2	2	0	0	0	1	0	0	2	2	2	0	0	2	2	0	3	5	5	6	21	2	1	1	2	2
1365	1	74	2	1	2	2	3	1	2	2	1	2	1	1	1	0	2	0	0	2	2	1	2	0	2	0	2	0	0	0	2	2	0	2	2	0	2	0	0	4	7	4	8	17	2	2	4	2	2
1366	1	74	2	1	2	2	3	1	2	2	1	2	1	1	1	0	2	0	0	2	2	1	2	0	2	0	2	0	0	0	2	2	0	2	2	0	2	0	0	4	7	4	8	17	2	2	4	2	2
1367	1	76	2	1	2	2	3	2	1	3	1	2	1	1	1	1	0	0	0	2	2	2	2	2	0	2	0	1	0	0	1	2	2	2	2	0	0	0	0	1	10	2	10	7	1	2	4	4	2
1368	1	77	2	1	2	2	3	2	1	3	1	2	1	1	1	1	0	0	0	2	2	2	2	2	0	2	0	1	0	0	1	2	2	2	2	0	0	0	0	1	10	2	10	7	1	2	4	4	2
1369	1	78	2	1	2	2	3	2	1	3	1	2	1	1	1	1	0	0	0	2	2	2	2	2	0	2	0	1	0	0	1	2	2	2	2	0	0	0	0	1	10	2	10	7	1	2	4	4	2
1370	1	79	2	1	2	2	3	2	1	3	1	2	1	1	1	1	0	0	0	2	2	2	2	2	0	2	0	1	0	0	1	2	2	2	2	0	0	0	0	1	10	2	10	7	1	2	4	4	2
1371	1	80	2	1	2	2	3	2	1	2	1	2	2	1	1	1	0	0	0	2	2	2	2	2	0	2	0	1	0	0	1	2	2	2	0	2	0	2	2	1	10	8	8	15	2	2	4	4	1
1372	1	80	2	1	2	2	3	2	1	3	1	2	1	1	1	1	0	0	0	2	2	2	2	2	0	2	0	1	0	0	1	2	2	2	2	0	0	0	0	1	10	2	10	7	1	2	4	4	2
1373	1	81	3	1	2	2	3	2	1	2	1	2	2	1	1	1	0	0	0	2	2	2	2	2	0	2	0	1	0	0	1	2	2	2	0	2	0	2	2	1	10	8	8	15	2	2	4	4	1
1374	1	81	3	1	2	2	3	2	1	3	1	2	1	1	1	1	0	0	0	2	2	2	2	2	0	2	0	1	0	0	1	2	2	2	2	0	0	0	0	1	10	2	10	7	1	2	4	4	2
1375	1	82	3	1	2	2	3	2	1	2	1	2	2	1	1	1	0	0	0	2	2	2	2	2	0	2	0	1	0	0	1	2	2	2	0	2	0	2	2	1	10	8	8	15	2	2	4	4	1
1376	1	82	3	1	2	2	3	2	1	3	1	2	1	1	1	1	0	0	0	2	2	2	2	2	0	2	0	1	0	0	1	2	2	2	2	0	0	0	0	1	10	2	10	7	1	2	4	4	2
1377	1	83	3	1	2	2	3	2	1	2	1	2	2	1	1	1	0	0	0	2	2	2	2	2	0	2	0	1	0	0	1	2	2	2	0	2	0	2	2	1	10	8	8	15	2	2	4	4	1
1378	1	83	3	1	2	2	3	2	1	3	1	2	1	1	1	1	0	0	0	2	2	2	2	2	0	2	0	1	0	0	1	2	2	2	2	0	0	0	0	1	10	2	10	7	1	2	4	4	2
1379	1	84	3	1	2	2	3	2	1	2	1	2	2	1	1	1	0	0	0	2	2	2	2	2	0	2	0	1	0	0	1	2	2	2	0	2	0	2	2	1	10	8	8	15	2	2	4	4	1
1380	1	85	3	1	2	2	3	2	1	2	1	2	2	1	1	1	0	0	0	2	2	2	2	2	0	2	0	1	0	0	1	2	2	2	0	2	0	2	2	1	10	8	8	15	2	2	4	4	1
1381	1	86	3	1	2	2	3	2	1	2	1	2	2	1	1	1	0	0	0	2	2	2	2	2	0	2	0	1	0	0	1	2	2	2	0	2	0	2	2	1	10	8	8	15	2	2	4	4	1
1382	1	87	3	1	2	2	3	2	1	2	1	2	2	1	1	1	0	0	0	2	2	2	2	2	0	2	0	1	0	0	1	2	2	2	0	2	0	2	2	1	10	8	8	15	2	2	4	4	1
1383	1	88	3	1	2	2	3	2	1	2	1	2	2	1	1	1	0	0	0	2	2	2	2	2	0	2	0	1	0	0	1	2	2	2	0	2	0	2	2	1	10	8	8	15	2	2	4	4	1
1384	1	60	1	1	2	2	3	1	1	1	2	2	2	1	4	0	0	1	2	0	0	1	2	0	0	0	0	2	0	0	2	0	0	2	0	0	0	2	0	3	3	4	4	24	2	3	4	3	3
1385	1	60	1	1	2	2	3	1	1	1	2	2	2	1	4	0	0	1	2	0	0	1	2	0	0	0	0	2	0	0	2	0	0	2	0	0	0	2	0	3	3	4	4	24	2	3	4	3	3
1386	1	60	1	1	2	2	3	1	1	1	2	2	2	1	4	0	0	1	2	0	0	1	2	0	0	0	0	2	0	0	2	0	0	2	0	0	0	2	0	3	3	4	4	24	2	3	4	3	3
1387	2	60	1	2	2	2	2	1	1	2	2	2	1	1	1	0	0	1	1	0	2	0	2	2	2	0	0	1	1	0	1	2	2	0	0	0	2	0	0	4	6	1	8	15	2	4	4	2	1
1388	2	60	1	2	2	2	2	1	1	2	2	2	1	1	1	0	0	1	1	0	2	0	2	2	2	0	0	1	1	0	1	2	2	0	0	0	2	0	0	4	6	1	8	15	2	4	4	2	1
1389	1	60	1	1	2	2	4	2	2	3	2	2	1	1	3	1	0	1	2	0	0	0	2	0	0	1	1	0	0	2	0	0	1	2	0	0	0	0	0	4	2	5	2	29	2	2	4	3	2
1390	1	60	1	1	2	2	4	2	2	3	2	2	1	1	3	1	0	1	2	0	0	0	2	0	0	1	1	0	0	2	0	0	1	2	0	0	0	0	0	4	2	5	2	29	2	2	4	3	2
1391	1	60	1	4	2	2	4	2	3	2	2	2	1	1	2	2	2	2	3	1	2	1	2	3	1	2	2	3	2	2	2	2	2	3	2	2	1	0	2	10	9	13	14	24	2	2	4	3	4
1392	1	60	1	4	2	2	4	2	3	2	2	2	1	1	2	2	2	2	3	1	2	1	2	3	1	2	2	3	2	2	2	2	2	3	2	2	1	0	2	10	9	13	14	24	2	2	4	3	4
1393	1	60	1	2	2	2	3	2	1	1	2	2	1	1	3	2	1	2	1	2	2	0	0	2	0	2	0	0	0	0	0	2	0	0	0	0	0	0	2	6	6	2	4	22	2	2	2	3	3
1394	2	60	1	2	1	1	1	2	1	3	2	2	2	2	2	2	0	0	0	2	2	1	2	0	1	0	2	1	2	0	1	2	0	0	2	0	0	2	0	3	7	6	6	20	2	1	1	2	1
1395	1	60	1	2	2	2	3	2	1	1	2	2	1	1	3	2	1	2	1	2	2	0	0	2	0	2	0	0	0	0	0	2	0	0	0	0	0	0	2	6	6	2	4	22	2	2	2	3	3
1396	2	60	1	2	1	1	1	2	1	3	2	2	2	2	2	2	0	0	0	2	2	1	2	0	1	0	2	1	2	0	1	2	0	0	2	0	0	2	0	3	7	6	6	20	2	1	1	2	1
1397	2	60	1	4	1	2	4	2	2	1	2	2	1	1	2	2	0	2	0	2	2	2	2	0	2	2	0	2	2	2	0	2	2	0	2	2	0	0	2	6	8	8	10	20	2	1	3	1	1
1398	2	60	1	4	1	2	4	2	2	1	2	2	1	1	2	2	0	2	0	2	2	2	2	0	2	2	0	2	2	2	0	2	2	0	2	2	0	0	2	6	8	8	10	20	2	1	3	1	1
1399	1	60	1	1	2	2	3	2	1	1	2	2	2	2	2	2	2	2	2	2	1	1	1	0	0	2	0	0	1	2	2	1	1	2	2	0	2	2	2	8	5	9	10	26	2	3	4	4	1
1400	1	60	1	1	2	2	3	2	1	1	2	2	2	2	2	2	2	2	2	2	1	1	1	0	0	2	0	0	1	2	2	1	1	2	2	0	2	2	2	8	5	9	10	26	2	3	4	4	1
1401	1	60	1	1	2	2	3	2	1	1	2	2	2	2	2	2	2	2	2	2	1	1	1	0	0	2	0	0	1	2	2	1	1	2	2	0	2	2	2	8	5	9	10	26	2	3	4	4	1
1402	2	60	1	1	1	2	3	2	3	3	2	2	2	1	4	2	2	2	0	0	1	0	2	0	2	0	1	0	0	1	1	1	2	2	0	0	0	2	2	8	3	8	4	33	2	3	4	4	2
1403	2	60	1	1	1	2	3	2	3	3	2	2	2	1	4	2	2	2	0	0	1	0	2	0	2	0	1	0	0	1	1	1	2	2	0	0	0	2	2	8	3	8	4	33	2	3	4	4	2
1404	1	61	1	2	2	2	1	2	1	1	2	2	1	1	3	2	1	2	1	2	2	0	0	2	0	2	0	0	0	0	0	2	0	0	0	0	0	0	2	6	6	2	4	22	2	2	2	3	2
1405	1	61	1	2	2	2	1	2	1	1	2	2	1	1	3	2	1	2	1	2	2	0	0	2	0	2	0	0	0	0	0	2	0	0	0	0	0	0	2	6	6	2	4	22	2	2	2	3	2
1406	1	62	1	2	2	2	3	2	2	3	2	2	1	2	2	1	1	1	1	1	1	1	1	1	1	1	1	1	1	1	1	1	1	0	1	1	1	0	1	5	5	5	7	22	2	1	4	4	4
1407	1	62	1	2	2	2	3	2	2	3	2	2	1	2	2	1	1	1	1	1	1	1	1	1	1	1	1	1	1	1	1	1	1	0	1	1	1	0	1	5	5	5	7	22	2	1	4	4	4
1408	2	62	1	1	2	2	1	2	2	2	2	2	1	1	1	0	0	0	0	0	0	2	1	0	0	2	0	0	2	1	1	0	1	0	2	0	2	0	1	0	3	4	8	17	2	3	4	1	1
1409	2	62	1	1	2	2	1	2	2	2	2	2	1	1	1	0	0	0	0	0	0	2	1	0	0	2	0	0	2	1	1	0	1	0	2	0	2	0	1	0	3	4	8	17	2	3	4	1	1
1410	2	62	1	3	2	2	3	2	1	2	2	2	2	2	2	0	2	2	2	1	1	0	0	0	2	0	2	0	2	2	2	1	2	2	2	0	2	2	0	8	2	10	9	31	2	2	4	3	2
1411	2	62	1	3	2	2	3	2	1	2	2	2	2	2	2	0	2	2	2	1	1	0	0	0	2	0	2	0	2	2	2	1	2	2	2	0	2	2	0	8	2	10	9	31	2	2	4	3	2
1412	2	62	1	1	2	2	1	2	2	2	2	2	1	1	1	0	0	0	0	0	0	2	1	0	0	2	0	0	2	1	1	0	1	0	2	0	2	0	1	0	3	4	8	17	2	3	4	1	1
1413	2	62	1	1	2	2	1	2	2	2	2	2	1	1	1	0	0	0	0	0	0	2	1	0	0	2	0	0	2	1	1	0	1	0	2	0	2	0	1	0	3	4	8	17	2	3	4	1	1
1414	1	63	1	3	1	1	2	2	1	3	2	2	2	1	3	0	0	0	0	2	2	0	1	2	0	0	0	1	0	0	0	2	2	0	0	0	0	2	0	0	7	2	5	14	2	3	1	3	3
1415	1	63	1	3	1	1	2	2	1	3	2	2	2	1	3	0	0	0	0	2	2	0	1	2	0	0	0	1	0	0	0	2	2	0	0	0	0	2	0	0	7	2	5	14	2	3	1	3	3
1416	1	63	1	3	1	1	2	2	1	3	2	2	2	1	3	0	0	0	0	2	2	0	1	2	0	0	0	1	0	0	0	2	2	0	0	0	0	2	0	0	7	2	5	14	2	3	1	3	3
1417	2	64	1	4	2	2	3	1	1	1	2	2	2	1	2	0	2	2	1	0	2	2	0	1	2	0	2	0	1	2	0	2	2	2	0	1	2	2	2	7	5	12	6	32	2	2	3	2	2
1418	1	64	1	2	2	2	3	2	1	2	2	2	1	1	2	0	0	0	1	2	2	0	1	0	1	0	0	1	1	0	2	2	2	2	2	2	2	0	0	2	5	5	11	15	2	2	4	3	4
1419	1	64	1	2	2	2	3	2	1	2	2	2	1	1	2	0	0	0	1	2	2	0	1	0	1	0	0	1	1	0	2	2	2	2	2	2	2	0	0	2	5	5	11	15	2	2	4	3	4
1420	1	64	1	1	2	2	3	2	2	2	2	1	1	2	1	1	1	1	1	1	1	1	1	1	1	1	1	1	1	1	1	1	1	0	1	1	1	0	1	5	5	5	7	22	2	2	2	1	2
1421	1	64	1	1	1	1	2	1	1	1	2	1	1	1	1	0	1	1	1	1	1	1	1	1	1	1	1	1	1	1	1	1	1	0	1	1	1	0	1	4	5	5	7	21	2	1	1	3	2
1422	2	64	1	1	2	2	4	1	1	1	2	2	1	1	3	2	1	2	2	2	2	0	0	0	0	0	1	1	1	2	2	2	2	0	1	1	1	0	0	7	4	5	9	23	2	3	3	3	2
1423	2	64	1	1	2	2	4	1	1	1	2	2	1	1	3	2	1	2	2	2	2	0	0	0	0	0	1	1	1	2	2	2	2	0	1	1	1	0	0	7	4	5	9	23	2	3	3	3	2
1424	2	65	1	4	2	2	4	1	1	2	2	2	2	1	2	1	2	2	1	0	0	0	0	0	2	0	2	0	2	1	0	0	2	2	0	2	0	2	2	8	0	13	2	43	3	2	4	3	1
1425	2	65	1	4	2	2	4	1	1	2	2	2	2	1	2	1	2	2	1	0	0	1	2	0	2	0	1	0	2	1	0	0	1	2	0	0	2	2	1	8	3	9	3	35	2	3	4	4	3
1426	2	65	1	4	2	2	4	1	1	2	2	2	2	1	2	1	2	2	1	0	0	1	2	0	2	0	1	0	2	1	0	0	1	2	0	0	2	2	1	8	3	9	3	35	2	3	4	4	3
1427	1	65	1	2	2	2	4	1	1	1	2	2	2	1	2	1	2	2	2	0	0	0	2	0	2	0	0	0	2	0	0	0	2	2	2	0	2	2	0	9	2	6	6	31	2	1	4	1	2
1428	1	65	1	2	2	2	4	1	1	1	2	2	2	1	2	1	2	2	2	0	0	0	2	0	2	0	0	0	2	0	0	0	2	2	2	0	2	2	0	9	2	6	6	31	2	1	4	1	2
1429	2	65	1	3	2	2	2	2	2	3	2	2	1	1	2	2	2	2	2	0	0	2	0	0	0	0	2	0	2	0	2	0	1	2	2	0	2	0	1	8	2	7	7	30	2	2	2	2	3
1430	1	65	1	4	2	2	3	2	2	2	2	2	1	1	2	1	1	1	0	0	2	0	2	2	2	0	0	1	1	2	0	2	0	2	0	0	0	0	0	5	6	5	3	25	2	2	4	3	3
1431	1	65	1	4	2	2	3	2	2	2	2	2	1	1	2	1	1	1	0	0	2	0	2	2	2	0	0	1	1	2	0	2	0	2	0	0	0	0	0	5	6	5	3	25	2	2	4	3	3
1432	2	65	1	3	2	2	2	2	2	3	2	2	1	1	2	2	2	2	2	0	0	2	0	0	0	0	2	0	2	0	2	0	1	2	2	0	2	0	1	8	2	7	7	30	2	2	2	2	3
1433	2	65	1	3	2	2	2	2	2	3	2	2	1	1	2	2	2	2	2	0	0	2	0	0	0	0	2	0	2	0	2	0	1	2	2	0	2	0	1	8	2	7	7	30	2	2	2	2	3
1434	2	65	1	3	2	2	2	2	2	3	2	2	1	1	2	2	2	2	2	0	0	2	0	0	0	0	2	0	2	0	2	0	1	2	2	0	2	0	1	8	2	7	7	30	2	2	2	2	3
1435	1	65	1	1	2	2	3	2	2	2	2	1	1	2	1	1	1	1	1	1	1	1	1	1	1	1	1	1	1	1	1	1	1	0	1	1	1	0	1	5	5	5	7	22	2	2	2	1	2
1436	1	65	1	2	2	2	3	2	1	2	2	2	2	1	2	0	2	2	2	0	0	0	0	0	2	0	0	0	0	2	0	0	2	2	0	0	0	2	0	8	0	6	2	36	3	2	2	3	2
1437	1	65	1	2	2	2	3	2	1	2	2	2	2	1	2	0	2	2	2	0	0	0	0	0	2	0	0	0	0	2	0	0	2	2	0	0	0	2	0	8	0	6	2	36	3	2	2	3	2
1438	2	65	1	1	2	1	3	2	3	2	2	1	1	1	1	0	0	0	0	2	2	1	2	2	0	0	0	1	0	0	1	2	2	0	1	0	2	0	0	0	9	0	9	6	1	1	1	1	2
1439	1	65	1	1	1	1	3	2	1	1	2	2	1	1	2	0	0	0	0	2	2	2	1	1	2	1	0	2	2	0	2	2	2	0	1	0	2	0	0	2	8	2	12	8	1	1	1	3	2
1440	2	65	1	1	2	1	3	2	3	2	2	1	1	1	1	0	0	0	0	2	2	1	2	2	0	0	0	1	0	0	1	2	2	0	1	0	2	0	0	0	9	0	9	6	1	1	1	1	2
1441	1	65	1	1	1	1	3	2	1	1	2	2	1	1	2	0	0	0	0	2	2	2	1	1	2	1	0	2	2	0	2	2	2	0	1	0	2	0	0	2	8	2	12	8	1	1	1	3	2
1442	2	65	1	1	2	1	3	2	3	2	2	1	1	1	1	0	0	0	0	2	2	1	2	2	0	0	0	1	0	0	1	2	2	0	1	0	2	0	0	0	9	0	9	6	1	1	1	1	2
1443	2	65	1	1	2	1	3	2	3	2	2	1	1	1	1	0	0	0	0	2	2	1	2	2	0	0	0	1	0	0	1	2	2	0	1	0	2	0	0	0	9	0	9	6	1	1	1	1	2
1444	1	65	1	1	1	1	3	2	1	1	2	2	1	1	2	0	0	0	0	2	2	2	1	1	2	1	0	2	2	0	2	2	2	0	1	0	2	0	0	2	8	2	12	8	1	1	1	3	2
1445	2	65	1	1	2	1	3	2	3	2	2	1	1	1	1	0	0	0	0	2	2	1	2	2	0	0	0	1	0	0	1	2	2	0	1	0	2	0	0	0	9	0	9	6	1	1	1	1	2
1446	1	65	1	1	1	1	3	2	1	1	2	2	1	1	2	0	0	0	0	2	2	2	1	1	2	1	0	2	2	0	2	2	2	0	1	0	2	0	0	2	8	2	12	8	1	1	1	3	2
1447	2	65	1	1	2	1	3	2	3	2	2	1	1	1	1	0	0	0	0	2	2	1	2	2	0	0	0	1	0	0	1	2	2	0	1	0	2	0	0	0	9	0	9	6	1	1	1	1	2
1448	2	65	1	1	2	1	3	2	3	2	2	1	1	1	1	0	0	0	0	2	2	1	2	2	0	0	0	1	0	0	1	2	2	0	1	0	2	0	0	0	9	0	9	6	1	1	1	1	2
1449	1	65	1	1	1	1	2	1	1	1	2	1	1	1	1	0	1	1	1	1	1	1	1	1	1	1	1	1	1	1	1	1	1	0	1	1	1	0	1	4	5	5	7	21	2	1	1	3	2
1450	2	66	1	4	2	2	4	1	1	2	2	2	2	1	2	1	2	2	1	0	0	0	0	0	2	0	2	0	2	1	0	0	2	2	0	2	0	2	2	8	0	13	2	43	3	2	4	3	1
1451	2	66	1	3	1	2	3	1	1	1	2	2	1	1	3	0	2	2	2	0	0	0	0	0	0	0	2	0	2	2	1	0	0	2	0	2	0	0	2	6	0	12	1	41	3	2	3	3	4
1452	2	66	1	3	1	2	3	1	1	1	2	2	1	1	3	0	2	2	2	0	0	0	0	0	0	0	2	0	2	2	1	0	0	2	0	2	0	0	2	6	0	12	1	41	3	2	3	3	4
1453	2	66	1	3	1	2	3	1	1	1	2	2	1	1	3	0	2	2	2	0	0	0	0	0	0	0	2	0	2	2	1	0	0	2	0	2	0	0	2	6	0	12	1	41	3	2	3	3	4
1454	2	66	1	3	1	2	3	1	1	1	2	2	1	1	3	0	2	2	2	0	0	0	0	0	0	0	2	0	2	2	1	0	0	2	0	2	0	0	2	6	0	12	1	41	3	2	3	3	4
1455	2	66	1	3	2	2	2	2	2	3	2	2	1	1	2	2	2	2	2	0	0	2	0	0	0	0	2	0	2	0	2	0	1	2	2	0	2	0	1	8	2	7	7	30	2	2	2	2	3
1456	1	66	1	1	2	2	3	2	2	2	2	1	1	2	1	1	1	1	1	1	1	1	1	1	1	1	1	1	1	1	1	1	1	0	1	1	1	0	1	5	5	5	7	22	2	2	2	1	2
1457	2	66	1	2	2	2	4	2	2	1	2	2	1	1	2	2	2	2	2	2	2	2	2	2	2	2	2	1	1	1	1	2	2	2	0	2	0	0	2	10	10	10	8	26	2	1	4	3	2
1458	2	66	1	2	2	2	4	2	2	1	2	2	1	1	2	2	2	2	2	2	2	2	2	2	2	2	2	1	1	1	1	2	2	2	0	2	0	0	2	10	10	10	8	26	2	1	4	3	2
1459	1	66	1	1	1	1	2	1	1	1	2	1	1	1	1	0	1	1	1	1	1	1	1	1	1	1	1	1	1	1	1	1	1	0	1	1	1	0	1	4	5	5	7	21	2	1	1	3	2
1460	2	67	1	2	1	1	2	2	1	1	2	1	1	1	2	1	1	2	0	1	2	0	2	2	2	0	1	2	0	2	0	2	1	0	0	1	1	0	1	6	7	5	6	22	2	2	1	2	2
1461	2	67	1	2	1	1	2	2	1	1	2	1	1	1	2	1	1	2	0	1	2	0	2	2	2	0	1	2	0	2	0	2	1	0	0	1	1	0	1	6	7	5	6	22	2	2	1	2	2
1462	2	67	1	2	1	2	4	1	1	3	2	2	2	1	2	0	1	2	0	1	1	0	1	0	1	0	0	2	0	1	2	1	2	2	1	0	2	2	2	4	3	7	10	22	2	2	4	3	2
1463	2	67	1	2	1	2	4	1	1	3	2	2	2	1	2	0	1	2	0	1	1	0	1	0	1	0	0	2	0	1	2	1	2	2	1	0	2	2	2	4	3	7	10	22	2	2	4	3	2
1464	1	67	1	2	2	2	3	2	1	2	2	2	1	1	3	2	0	2	1	0	2	0	1	0	2	0	1	1	2	0	0	2	0	0	2	0	2	0	0	7	3	3	7	24	2	3	2	1	4
1465	1	67	1	1	2	2	3	2	1	1	2	2	1	1	2	1	1	1	1	2	2	2	2	0	0	0	0	2	2	0	2	2	2	0	2	0	0	0	0	4	8	2	10	12	2	2	4	2	2
1466	1	67	1	1	2	2	3	2	1	1	2	2	1	1	2	1	1	1	1	2	2	2	2	0	0	0	0	2	2	0	2	2	2	0	2	0	0	0	0	4	8	2	10	12	2	2	4	2	2
1467	2	67	1	3	2	1	3	2	1	1	2	2	2	2	2	2	2	0	0	2	2	2	2	2	2	2	2	2	2	2	2	2	2	2	2	2	2	2	2	6	10	14	14	20	2	1	1	1	1
1468	2	67	1	3	2	1	3	2	1	1	2	2	2	2	2	2	2	0	0	2	2	2	2	2	2	2	2	2	2	2	2	2	2	2	2	2	2	2	2	6	10	14	14	20	2	1	1	1	1
1469	2	67	1	3	2	2	2	2	2	3	2	2	1	1	2	2	2	2	2	0	0	2	0	0	0	0	2	0	2	0	2	0	1	2	2	0	2	0	1	8	2	7	7	30	2	2	2	2	3
1470	1	67	1	1	2	2	3	2	2	2	2	1	1	2	1	1	1	1	1	1	1	1	1	1	1	1	1	1	1	1	1	1	1	0	1	1	1	0	1	5	5	5	7	22	2	2	2	1	2
1471	1	67	1	1	1	1	2	1	1	1	2	1	1	1	1	0	1	1	1	1	1	1	1	1	1	1	1	1	1	1	1	1	1	0	1	1	1	0	1	4	5	5	7	21	2	1	1	3	2
1472	1	67	1	1	1	2	2	1	1	2	2	2	2	1	2	0	0	1	0	1	1	1	2	1	2	1	1	0	2	2	1	1	2	0	1	1	2	2	1	3	6	9	8	22	2	2	4	2	1
1473	1	67	1	1	1	2	2	1	1	2	2	2	2	1	2	0	0	1	0	1	1	1	2	1	2	1	1	0	2	2	1	1	2	0	1	1	2	2	1	3	6	9	8	22	2	2	4	2	1
1474	1	68	1	1	2	2	3	2	1	1	2	2	1	1	2	1	1	1	1	2	2	2	2	0	0	0	0	2	2	0	1	2	2	2	2	0	0	0	0	4	8	4	9	15	2	2	4	2	1
1475	1	68	1	1	2	2	3	2	1	1	2	2	1	1	2	1	1	1	1	2	2	2	2	0	0	0	0	2	2	0	1	2	2	2	2	0	0	0	0	4	8	4	9	15	2	2	4	2	1
1476	2	68	1	2	1	2	4	1	1	3	2	2	2	1	2	0	1	2	0	1	1	0	1	0	1	0	0	2	0	1	2	1	2	2	1	0	2	2	2	4	3	7	10	22	2	2	4	3	2
1477	2	68	1	2	2	2	3	1	2	2	2	2	1	2	1	0	1	2	1	1	0	0	1	0	2	0	0	1	0	0	2	0	2	2	0	0	2	0	0	6	2	2	7	23	2	2	4	2	3
1478	2	68	1	2	2	2	3	1	2	2	2	2	1	2	1	0	1	2	1	1	0	0	1	0	2	0	0	1	0	0	2	0	2	2	0	0	2	0	0	6	2	2	7	23	2	2	4	2	3
1479	1	68	1	1	1	2	2	2	3	2	2	2	1	1	2	1	0	0	0	2	1	2	2	1	2	0	0	0	0	0	2	1	2	0	0	2	2	0	2	3	8	4	7	16	2	3	4	4	4
1480	1	68	1	1	1	2	2	2	3	2	2	2	1	1	2	1	0	0	0	2	1	2	2	1	2	0	0	0	0	0	2	1	2	0	0	2	2	0	2	3	8	4	7	16	2	3	4	4	4
1481	2	68	1	2	2	2	3	2	2	2	2	1	2	1	1	0	0	0	2	0	0	0	0	2	0	2	0	2	1	0	0	0	2	0	0	2	0	2	1	2	2	6	6	24	2	2	4	3	2
1482	2	68	1	2	2	2	3	2	2	2	2	1	2	1	1	0	0	0	2	0	0	0	0	2	0	2	0	2	1	0	0	0	2	0	0	2	0	2	1	2	2	6	6	24	2	2	4	3	2
1483	2	68	1	3	2	2	2	2	2	3	2	2	1	1	2	2	2	2	2	0	0	2	0	0	0	0	2	0	2	0	2	0	1	2	2	0	2	0	1	8	2	7	7	30	2	2	2	2	3
1484	1	68	1	1	2	2	3	2	2	2	2	1	1	2	1	1	1	1	1	1	1	1	1	1	1	1	1	1	1	1	1	1	1	0	1	1	1	0	1	5	5	5	7	22	2	2	2	1	2
1485	1	68	1	4	2	2	2	2	2	1	2	2	1	1	1	0	0	0	0	0	2	0	0	2	0	0	0	2	2	2	2	2	2	2	0	0	2	0	1	0	4	7	10	17	2	2	4	1	2
1486	1	68	1	4	2	2	2	2	2	1	2	2	1	1	1	0	0	0	0	0	2	0	0	2	0	0	0	2	2	2	2	2	2	2	0	0	2	0	1	0	4	7	10	17	2	2	4	1	2
1487	2	69	1	2	2	2	3	2	2	3	2	2	2	1	1	0	2	0	0	0	0	0	0	0	2	0	0	0	0	0	0	0	0	2	0	0	0	2	0	4	0	4	0	32	2	3	4	3	2
1488	2	69	1	2	2	2	3	2	3	3	2	2	2	1	1	0	2	0	0	0	0	0	0	0	2	0	0	0	0	0	0	0	0	2	0	0	0	2	0	4	0	4	0	32	2	3	4	3	2
1489	2	69	1	2	1	2	4	1	1	3	2	2	2	1	2	0	1	2	0	1	1	0	1	0	1	0	0	2	0	1	2	1	2	2	1	0	2	2	2	4	3	7	10	22	2	2	4	3	2
1490	1	69	1	2	2	2	3	2	1	2	2	2	1	1	3	2	0	2	1	0	2	0	1	0	2	0	1	1	2	0	0	2	0	0	2	0	2	0	0	7	3	3	7	24	2	3	2	1	4
1491	2	69	1	1	2	2	3	1	1	2	2	2	2	2	3	0	2	2	0	2	0	0	0	0	2	0	0	0	0	1	2	0	2	2	0	0	2	2	2	6	2	7	6	29	2	3	4	4	3
1492	1	69	1	2	1	2	3	2	2	2	2	2	1	1	2	0	1	2	0	0	0	2	1	0	0	2	1	0	2	0	1	0	0	2	0	2	2	0	0	3	3	7	5	26	2	3	2	2	2
1493	1	69	1	2	1	2	3	2	2	2	2	2	1	1	2	0	1	2	0	0	0	2	1	0	0	2	1	0	2	0	1	0	0	2	0	2	2	0	0	3	3	7	5	26	2	3	2	2	2
1494	2	69	1	2	2	2	3	1	2	2	2	2	2	1	1	1	0	0	2	2	0	0	0	0	2	0	2	0	1	2	0	0	2	2	0	1	0	2	1	5	2	11	2	36	3	2	4	2	3
1495	2	69	1	2	2	2	3	1	2	2	2	2	2	1	1	1	0	0	2	2	0	0	0	0	2	0	2	0	1	2	0	0	2	2	0	1	0	2	1	5	2	11	2	36	3	2	4	2	3
1496	1	69	1	1	2	2	3	2	2	2	2	1	1	2	1	1	1	1	1	1	1	1	1	1	1	1	1	1	1	1	1	1	1	0	1	1	1	0	1	5	5	5	7	22	2	2	2	1	2
1497	1	70	1	2	2	2	3	2	1	2	2	2	1	1	3	2	0	2	1	0	2	0	1	0	2	0	1	1	2	0	0	2	0	0	2	0	2	0	0	7	3	3	7	24	2	3	2	1	4
1498	2	70	1	1	2	2	3	1	1	2	2	2	2	2	3	0	2	2	0	2	0	0	0	0	2	0	0	0	0	1	2	0	2	2	0	0	2	2	2	6	2	7	6	29	2	3	4	4	3
1499	2	70	1	2	2	2	3	1	1	1	2	2	2	1	2	0	0	0	2	2	2	2	0	2	2	0	1	0	0	0	0	2	2	2	0	0	2	2	0	4	8	5	6	19	2	2	4	3	3
1500	2	70	1	2	2	2	3	1	1	1	2	2	2	1	2	0	0	0	2	2	2	2	0	2	2	0	1	0	0	0	0	2	2	2	0	0	2	2	0	4	8	5	6	19	2	2	4	3	3
1501	1	70	1	3	2	2	3	2	2	2	2	2	2	2	2	0	2	2	2	2	0	0	0	0	0	2	0	0	2	2	1	0	2	0	2	0	2	2	0	6	2	6	9	25	2	2	4	2	1
1502	1	70	1	3	2	2	3	2	2	2	2	2	2	2	2	0	2	2	2	2	0	0	0	0	0	2	0	0	2	2	1	0	2	0	2	0	2	2	0	6	2	6	9	25	2	2	4	2	1
1503	1	70	1	1	2	2	3	2	2	2	2	1	1	2	1	1	1	1	1	1	1	1	1	1	1	1	1	1	1	1	1	1	1	0	1	1	1	0	1	5	5	5	7	22	2	2	2	1	2
1504	2	70	1	2	1	1	3	1	1	3	2	2	1	1	2	1	2	2	0	0	0	2	0	0	2	2	2	2	0	0	1	0	2	2	0	2	0	0	0	7	2	6	7	28	2	1	1	2	3
1505	2	70	1	2	1	1	3	1	1	3	2	2	1	1	2	1	2	2	0	0	0	2	0	0	2	2	2	2	0	0	1	0	2	2	0	2	0	0	0	7	2	6	7	28	2	1	1	2	3
1506	1	71	2	2	2	2	3	2	1	2	2	2	1	1	3	2	0	2	1	0	2	0	1	0	2	0	1	1	2	0	0	2	0	0	2	0	2	0	0	7	3	3	7	24	2	3	2	1	4
1507	1	71	2	1	2	2	3	2	2	2	2	1	1	2	1	1	1	1	1	1	1	1	1	1	1	1	1	1	1	1	1	1	1	0	1	1	1	0	1	5	5	5	7	22	2	2	2	1	2
1508	1	71	2	3	2	2	4	1	1	2	2	2	1	2	2	0	2	0	0	0	2	0	2	0	0	1	0	0	0	1	2	2	0	2	2	2	2	0	0	2	4	5	9	18	2	4	4	3	2
1509	1	71	2	3	2	2	4	1	1	2	2	2	1	2	2	0	2	0	0	0	2	0	2	0	0	1	0	0	0	1	2	2	0	2	2	2	2	0	0	2	4	5	9	18	2	4	4	3	2
1510	1	72	2	1	2	2	4	2	3	2	2	1	1	1	1	0	0	1	1	0	0	0	0	0	2	0	0	1	0	2	0	0	0	2	0	1	0	0	0	4	0	5	1	32	2	4	4	4	1
1511	1	72	2	1	2	2	4	2	3	2	2	1	1	1	1	0	0	1	1	0	0	0	0	0	2	0	0	1	0	2	0	0	0	2	0	1	0	0	0	4	0	5	1	32	2	4	4	4	1
1512	2	72	2	2	1	1	3	2	1	1	2	2	2	1	2	0	0	1	2	2	2	1	0	0	2	1	0	0	2	2	0	2	2	0	0	1	2	2	1	5	5	8	7	25	2	2	1	4	2
1513	2	72	2	2	1	1	3	2	1	1	2	2	2	1	2	0	0	1	2	2	2	1	0	0	2	1	0	0	2	2	0	2	2	0	0	1	2	2	1	5	5	8	7	25	2	2	1	4	2
1514	2	72	2	3	1	2	3	2	1	2	2	2	1	1	2	0	0	0	0	2	2	2	2	2	0	0	0	2	0	0	2	2	2	2	0	0	2	0	0	0	10	2	10	6	1	4	4	2	3
1515	2	72	2	3	1	2	3	2	1	2	2	2	1	1	2	0	0	0	0	2	2	2	2	2	0	0	0	2	0	0	2	2	2	2	0	0	2	0	0	0	10	2	10	6	1	4	4	2	3
1516	1	72	2	1	2	2	3	2	2	2	2	1	1	2	1	1	1	1	1	1	1	1	1	1	1	1	1	1	1	1	1	1	1	0	1	1	1	0	1	5	5	5	7	22	2	2	2	1	2
1517	2	72	2	4	2	2	3	2	2	2	2	2	1	1	2	1	1	1	0	2	1	1	0	0	1	2	2	0	0	0	1	1	0	0	0	0	1	0	1	4	4	3	5	22	2	3	4	4	2
1518	2	72	2	4	2	2	3	2	2	2	2	2	1	1	2	1	1	1	0	2	1	1	0	0	1	2	2	0	0	0	1	1	0	0	0	0	1	0	1	4	4	3	5	22	2	3	4	4	2
1519	2	72	2	4	2	2	4	1	1	1	2	2	1	1	2	0	0	0	1	0	0	0	2	0	2	1	0	0	2	1	0	0	1	2	0	0	2	0	1	3	2	6	4	27	2	4	4	2	2
1520	2	72	2	4	2	2	4	1	1	1	2	2	1	1	2	0	0	0	1	0	0	0	2	0	2	1	0	0	2	1	0	0	1	2	0	0	2	0	1	3	2	6	4	27	2	4	4	2	2
1521	1	73	2	1	2	2	3	1	2	3	2	2	1	2	3	2	2	0	0	0	0	0	2	0	0	2	0	0	0	0	2	0	0	2	0	0	2	0	0	4	2	2	6	22	2	3	4	3	3
1522	2	73	2	4	2	1	3	2	2	2	2	2	2	1	2	0	0	1	2	2	2	1	0	0	2	1	0	0	2	2	0	2	2	0	0	1	2	2	1	5	5	8	7	25	2	2	1	4	2
1523	2	73	2	4	2	1	3	2	2	2	2	2	2	1	2	0	0	1	2	2	2	1	0	0	2	1	0	0	2	2	0	2	2	0	0	1	2	2	1	5	5	8	7	25	2	2	1	4	2
1524	1	74	2	1	2	2	3	1	1	3	2	2	1	2	3	2	2	0	0	0	0	0	2	0	0	2	0	0	0	0	2	0	0	2	0	0	2	0	0	4	2	2	6	22	2	3	4	3	3
1525	1	74	2	3	2	2	3	1	2	3	2	2	2	1	2	0	1	1	1	2	2	2	2	0	0	0	1	0	0	0	2	2	2	2	1	0	0	2	2	3	8	7	7	19	2	1	4	3	3
1526	1	74	2	3	2	2	3	1	2	3	2	2	2	1	2	0	1	1	1	2	2	2	2	0	0	0	1	0	0	0	2	2	2	2	1	0	0	2	2	3	8	7	7	19	2	1	4	3	3
1527	1	74	2	3	2	2	3	1	2	3	2	2	2	1	2	0	1	1	1	2	2	2	2	0	0	0	1	0	0	0	2	2	2	2	1	0	0	2	2	3	8	7	7	19	2	1	4	3	3
1528	1	74	2	3	2	2	3	1	2	3	2	2	2	1	2	0	1	1	1	2	2	2	2	0	0	0	1	0	0	0	2	2	2	2	1	0	0	2	2	3	8	7	7	19	2	1	4	3	3
1529	1	74	2	1	2	2	4	2	2	2	2	2	1	1	1	1	0	0	0	0	0	0	0	0	2	1	2	0	0	1	0	0	0	0	0	1	0	0	0	3	0	4	1	30	2	2	4	3	3
1530	1	74	2	1	2	2	4	2	2	2	2	2	1	1	1	1	0	0	0	0	0	0	0	0	2	1	2	0	0	1	0	0	0	0	0	1	0	0	0	3	0	4	1	30	2	2	4	3	3
1531	1	74	2	1	2	2	4	2	2	2	2	2	1	1	1	1	0	0	0	0	0	0	0	0	2	1	2	0	0	1	0	0	0	0	0	1	0	0	0	3	0	4	1	30	2	2	4	3	3
1532	1	74	2	1	2	2	4	2	2	2	2	2	1	1	1	1	0	0	0	0	0	0	0	0	2	1	2	0	0	1	0	0	0	0	0	1	0	0	0	3	0	4	1	30	2	2	4	3	3
1533	1	75	2	1	1	2	4	2	3	2	2	2	2	1	1	0	2	1	1	0	0	2	0	2	2	0	1	0	0	0	2	0	2	2	0	2	2	2	0	6	4	7	6	27	2	3	4	4	2
1534	1	75	2	1	1	2	4	2	3	2	2	2	2	1	1	0	2	1	1	0	0	2	0	2	2	0	1	0	0	0	2	0	2	2	0	2	2	2	0	6	4	7	6	27	2	3	4	4	2
1535	2	75	2	1	2	1	4	2	1	2	2	2	2	2	2	2	0	0	2	2	0	2	1	2	2	2	2	0	2	0	2	0	1	0	1	2	0	2	2	6	7	10	6	27	2	1	1	1	1
1536	2	75	2	1	2	1	4	2	1	2	2	2	2	2	2	2	0	0	2	2	0	2	1	2	2	2	2	0	2	0	2	0	1	0	1	2	0	2	2	6	7	10	6	27	2	1	1	1	1
1537	1	75	2	1	2	2	3	1	2	3	2	2	1	2	3	2	2	0	0	0	0	0	2	0	0	2	0	0	0	0	2	0	0	2	0	0	2	0	0	4	2	2	6	22	2	3	4	3	3
1538	2	75	2	3	2	2	4	2	1	1	2	2	2	1	3	0	2	2	2	0	2	1	1	1	1	1	1	1	0	2	2	2	2	2	0	2	2	2	0	7	5	9	10	25	2	4	4	1	3
1539	2	75	2	3	2	2	4	2	1	1	2	2	2	1	3	0	2	2	2	0	2	1	1	1	1	1	1	1	0	2	2	2	2	2	0	2	2	2	0	7	5	9	10	25	2	4	4	1	3
1540	2	75	2	3	2	2	4	2	1	1	2	2	2	1	3	0	2	2	2	0	2	1	1	1	1	1	1	1	0	2	2	2	2	2	0	2	2	2	0	7	5	9	10	25	2	4	4	1	3
1541	2	75	2	1	2	2	3	2	1	2	2	2	1	1	4	0	2	0	2	0	0	0	0	0	0	2	2	0	0	0	2	0	2	0	0	2	2	0	0	4	0	4	8	24	2	3	3	4	4
1542	2	75	2	1	2	2	3	2	1	2	2	2	1	1	4	0	2	0	2	0	0	0	0	0	0	2	2	0	0	0	2	0	2	0	0	2	2	0	0	4	0	4	8	24	2	3	3	4	4
1543	2	75	2	1	2	2	3	2	1	2	2	2	1	1	4	0	2	0	2	0	0	0	0	0	0	2	2	0	0	0	2	0	2	0	0	2	2	0	0	4	0	4	8	24	2	3	3	4	4
1544	1	76	2	1	2	2	3	1	1	3	2	2	1	2	3	2	2	0	0	0	0	0	2	0	0	2	0	0	0	0	2	0	0	2	0	0	2	0	0	4	2	2	6	22	2	3	4	3	3
1545	2	76	2	1	2	2	3	1	1	2	2	2	2	1	3	0	2	2	2	0	0	0	0	0	2	0	2	0	2	0	0	0	0	2	0	2	0	2	2	8	0	12	0	44	3	4	4	4	4
1546	2	76	2	1	2	2	3	1	1	2	2	2	2	1	3	0	2	2	2	0	0	0	0	0	2	0	2	0	2	0	0	0	0	2	0	2	0	2	2	8	0	12	0	44	3	4	4	4	4
1547	1	77	2	1	2	2	3	1	1	3	2	2	1	2	3	2	2	0	0	0	0	0	2	0	0	2	0	0	0	0	2	0	0	2	0	0	2	0	0	4	2	2	6	22	2	3	4	3	3
1548	2	77	2	3	1	2	3	1	2	2	2	2	2	1	2	0	0	0	1	2	1	0	2	2	1	1	0	0	1	2	0	1	0	0	0	2	0	2	2	2	7	9	2	26	2	4	4	4	2
1549	2	77	2	3	1	2	3	1	2	2	2	2	2	1	2	0	0	0	1	2	1	0	2	2	1	1	0	0	1	2	0	1	0	0	0	2	0	2	2	2	7	9	2	26	2	4	4	4	2
1550	2	78	2	2	2	2	4	1	2	2	2	2	2	1	2	0	2	2	2	0	0	0	0	0	2	0	2	0	2	2	0	0	0	2	0	2	0	2	2	8	0	14	0	46	3	4	4	4	1
1551	2	78	2	2	2	2	4	1	2	2	2	2	2	1	2	0	2	2	2	0	0	0	0	0	2	0	2	0	2	2	0	0	0	2	0	2	0	2	2	8	0	14	0	46	3	4	4	4	1
1552	2	79	2	1	2	2	3	1	1	2	2	2	2	2	2	0	2	2	1	2	2	2	1	1	1	1	2	1	1	0	2	2	2	0	0	2	2	2	2	6	8	9	10	21	2	2	2	3	1
1553	2	79	2	1	2	2	3	1	1	2	2	2	2	2	2	0	2	2	1	2	2	2	1	1	1	1	2	1	1	0	2	2	2	0	0	2	2	2	2	6	8	9	10	21	2	2	2	3	1
1554	2	79	2	1	2	2	3	1	1	2	2	2	2	2	2	0	2	2	1	2	2	2	1	1	1	1	2	1	1	0	2	2	2	0	0	2	2	2	2	6	8	9	10	21	2	2	2	3	1
1555	2	80	2	2	2	2	3	2	2	2	2	1	1	1	2	0	2	0	1	2	2	2	0	2	2	2	2	2	2	2	2	2	2	2	2	2	2	0	2	5	8	12	14	19	2	2	4	1	3
1556	2	80	2	2	2	2	3	2	2	2	2	1	1	1	2	0	2	0	1	2	2	2	0	2	2	2	2	2	2	2	2	2	2	2	2	2	2	0	2	5	8	12	14	19	2	2	4	1	3
1557	2	80	2	1	2	2	3	1	1	2	2	2	2	2	2	0	2	2	1	2	2	2	1	1	1	1	2	1	1	0	2	2	2	0	0	2	2	2	2	6	8	9	10	21	2	2	2	3	1
1558	2	80	2	1	2	2	3	1	1	2	2	2	2	2	2	0	2	2	1	2	2	2	1	1	1	1	2	1	1	0	2	2	2	0	0	2	2	2	2	6	8	9	10	21	2	2	2	3	1
1559	2	80	2	1	2	2	3	1	1	2	2	2	2	2	2	0	2	2	1	2	2	2	1	1	1	1	2	1	1	0	2	2	2	0	0	2	2	2	2	6	8	9	10	21	2	2	2	3	1
1560	2	81	3	2	2	2	3	2	2	2	2	1	1	1	2	0	2	0	1	2	2	2	0	2	2	2	2	2	2	2	2	2	2	2	2	2	2	0	2	5	8	12	14	19	2	2	4	1	3
1561	2	81	3	1	2	2	3	1	1	2	2	2	2	2	2	0	2	2	1	2	2	2	1	1	1	1	2	1	1	0	2	2	2	0	0	2	2	2	2	6	8	9	10	21	2	2	2	3	1
1562	2	81	3	1	2	2	3	1	1	2	2	2	2	2	2	0	2	2	1	2	2	2	1	1	1	1	2	1	1	0	2	2	2	0	0	2	2	2	2	6	8	9	10	21	2	2	2	3	1
1563	2	81	3	1	2	2	3	1	1	2	2	2	2	2	2	0	2	2	1	2	2	2	1	1	1	1	2	1	1	0	2	2	2	0	0	2	2	2	2	6	8	9	10	21	2	2	2	3	1
1564	1	82	3	1	1	2	2	1	3	2	2	2	1	2	2	0	0	2	0	1	2	0	2	2	2	0	1	0	2	0	0	2	2	2	0	0	2	0	0	4	7	5	6	20	2	3	4	3	2
1565	1	82	3	1	2	2	2	1	1	2	2	2	2	1	1	0	1	2	2	1	2	1	2	1	2	1	1	1	0	1	1	2	1	2	0	1	1	2	1	7	7	8	7	25	2	2	4	1	2
1566	1	82	3	1	2	2	2	1	1	2	2	2	2	1	1	0	1	2	2	1	2	1	2	1	2	1	1	1	0	1	1	2	1	2	0	1	1	2	1	7	7	8	7	25	2	2	4	1	2
1567	2	82	3	2	2	2	3	2	2	2	2	1	1	1	2	0	2	0	1	2	2	2	0	2	2	2	2	2	2	2	2	2	2	2	2	2	2	0	2	5	8	12	14	19	2	2	4	1	3
1568	2	82	3	1	2	2	3	1	1	2	2	2	2	2	2	0	2	2	1	2	2	2	1	1	1	1	2	1	1	0	2	2	2	0	0	2	2	2	2	6	8	9	10	21	2	2	2	3	1
1569	2	82	3	1	2	2	3	1	1	2	2	2	2	2	2	0	2	2	1	2	2	2	1	1	1	1	2	1	1	0	2	2	2	0	0	2	2	2	2	6	8	9	10	21	2	2	2	3	1
1570	2	82	3	1	2	2	3	1	1	2	2	2	2	2	2	0	2	2	1	2	2	2	1	1	1	1	2	1	1	0	2	2	2	0	0	2	2	2	2	6	8	9	10	21	2	2	2	3	1
1571	1	83	3	1	1	2	2	1	3	2	2	2	1	2	2	0	0	2	0	1	2	0	2	2	2	0	1	0	2	0	0	2	2	2	0	0	2	0	0	4	7	5	6	20	2	3	4	3	2
1572	2	83	3	2	1	2	4	2	3	1	2	2	2	2	3	0	0	0	0	2	0	2	1	0	2	2	0	2	1	0	2	0	0	0	2	0	0	2	0	2	5	3	8	16	2	2	2	2	2
1573	2	83	3	2	1	2	4	2	3	1	2	2	2	2	3	0	0	0	0	2	0	2	1	0	2	2	0	2	1	0	2	0	0	0	2	0	0	2	0	2	5	3	8	16	2	2	2	2	2
1574	1	83	3	1	2	2	2	1	1	2	2	2	2	1	1	0	1	2	2	1	2	1	2	1	2	1	1	1	0	1	1	2	1	2	0	1	1	2	1	7	7	8	7	25	2	2	4	1	2
1575	2	83	3	2	2	2	3	2	2	2	2	1	1	1	2	0	2	0	1	2	2	2	0	2	2	2	2	2	2	2	2	2	2	2	2	2	2	0	2	5	8	12	14	19	2	2	4	1	3
1576	2	83	3	1	2	2	3	1	1	2	2	2	2	2	2	0	2	2	1	2	2	2	1	1	1	1	2	1	1	0	2	2	2	0	0	2	2	2	2	6	8	9	10	21	2	2	2	3	1
1577	2	83	3	1	2	2	3	1	1	2	2	2	2	2	2	0	2	2	1	2	2	2	1	1	1	1	2	1	1	0	2	2	2	0	0	2	2	2	2	6	8	9	10	21	2	2	2	3	1
1578	2	84	3	1	1	2	4	1	2	3	2	2	2	1	2	0	2	2	2	1	0	0	0	0	2	0	0	0	0	2	0	0	0	0	0	0	0	2	1	8	1	5	0	36	2	2	4	3	3
1579	2	84	3	1	1	2	4	1	2	3	2	2	2	1	2	0	2	2	2	1	0	0	0	0	2	0	0	0	0	2	0	0	0	0	0	0	0	2	1	8	1	5	0	36	2	2	4	3	3
1580	2	84	3	1	1	2	4	1	2	3	2	2	2	1	2	0	2	2	2	1	0	0	0	0	2	0	0	0	0	2	0	0	0	0	0	0	0	2	1	8	1	5	0	36	2	2	4	3	3
1581	1	84	3	1	1	2	2	1	3	2	2	2	1	2	2	0	0	2	0	1	2	0	2	2	2	0	1	0	2	0	0	2	2	2	0	0	2	0	0	4	7	5	6	20	2	3	4	3	2
1582	1	84	3	1	2	2	2	1	1	2	2	2	2	1	1	0	1	2	2	1	2	1	2	1	2	1	1	1	0	1	1	2	1	2	0	1	1	2	1	7	7	8	7	25	2	2	4	1	2
1583	2	84	3	2	2	2	3	2	2	2	2	1	1	1	2	0	2	0	1	2	2	2	0	2	2	2	2	2	2	2	2	2	2	2	2	2	2	0	2	5	8	12	14	19	2	2	4	1	3
1584	2	84	3	1	2	2	3	1	1	2	2	2	2	2	2	0	2	2	1	2	2	2	1	1	1	1	2	1	1	0	2	2	2	0	0	2	2	2	2	6	8	9	10	21	2	2	2	3	1
1585	2	84	3	1	2	2	3	1	1	2	2	2	2	2	2	0	2	2	1	2	2	2	1	1	1	1	2	1	1	0	2	2	2	0	0	2	2	2	2	6	8	9	10	21	2	2	2	3	1
1586	1	85	3	1	1	2	2	1	3	2	2	2	1	2	2	0	0	2	0	1	2	0	2	2	2	0	1	0	2	0	0	2	2	2	0	0	2	0	0	4	7	5	6	20	2	3	4	3	2
1587	1	85	3	1	1	2	2	1	1	1	2	2	1	1	2	0	2	2	0	0	0	0	0	0	1	0	0	1	2	0	0	0	1	2	0	0	2	0	1	5	0	5	4	30	2	4	4	3	2
1588	1	85	3	1	1	2	2	1	1	1	2	2	1	1	2	0	2	2	0	0	0	0	0	0	1	0	0	1	2	0	0	0	1	2	0	0	2	0	1	5	0	5	4	30	2	4	4	3	2
1589	1	85	3	1	2	2	2	1	1	2	2	2	2	1	1	0	1	2	2	1	2	1	2	1	2	1	1	1	0	1	1	2	1	2	0	1	1	2	1	7	7	8	7	25	2	2	4	1	2
1590	2	85	3	2	2	2	3	2	2	2	2	1	1	1	2	0	2	0	1	2	2	2	0	2	2	2	2	2	2	2	2	2	2	2	2	2	2	0	2	5	8	12	14	19	2	2	4	1	3
1591	2	85	3	1	2	2	3	1	1	2	2	2	2	2	2	0	2	2	1	2	2	2	1	1	1	1	2	1	1	0	2	2	2	0	0	2	2	2	2	6	8	9	10	21	2	2	2	3	1
1592	1	86	3	1	1	2	2	1	3	2	2	2	1	2	2	0	0	2	0	1	2	0	2	2	2	0	1	0	2	0	0	2	2	2	0	0	2	0	0	4	7	5	6	20	2	3	4	3	2
1593	2	86	3	2	2	2	3	1	1	2	2	2	2	1	1	1	0	2	0	0	2	2	0	0	2	0	2	1	0	0	0	2	1	0	0	2	0	2	1	5	4	7	4	28	2	3	4	2	2
1594	2	86	3	2	2	2	3	1	1	2	2	2	2	1	1	1	0	2	0	0	2	2	0	0	2	0	2	1	0	0	0	2	1	0	0	2	0	2	1	5	4	7	4	28	2	3	4	2	2
1595	2	86	3	2	2	2	3	1	1	2	2	2	2	1	1	1	0	2	0	0	2	2	0	0	2	0	2	1	0	0	0	2	1	0	0	2	0	2	1	5	4	7	4	28	2	3	4	2	2
1596	1	86	3	1	2	2	2	1	1	2	2	2	2	1	1	0	1	2	2	1	2	1	2	1	2	1	1	1	0	1	1	2	1	2	0	1	1	2	1	7	7	8	7	25	2	2	4	1	2
1597	2	86	3	2	2	2	3	2	2	2	2	1	1	1	2	0	2	0	1	2	2	2	0	2	2	2	2	2	2	2	2	2	2	2	2	2	2	0	2	5	8	12	14	19	2	2	4	1	3
1598	2	86	3	1	2	2	3	1	1	2	2	2	2	2	2	0	2	2	1	2	2	2	1	1	1	1	2	1	1	0	2	2	2	0	0	2	2	2	2	6	8	9	10	21	2	2	2	3	1
1599	1	87	3	1	1	2	2	1	3	2	2	2	1	2	2	0	0	2	0	1	2	0	2	2	2	0	1	0	2	0	0	2	2	2	0	0	2	0	0	4	7	5	6	20	2	3	4	3	2
1600	1	87	3	1	2	2	2	1	1	2	2	2	2	1	1	0	1	2	2	1	2	1	2	1	2	1	1	1	0	1	1	2	1	2	0	1	1	2	1	7	7	8	7	25	2	2	4	1	2
1601	1	87	3	1	1	2	4	1	1	2	2	2	2	1	1	1	2	2	0	2	2	0	0	0	2	0	2	2	2	2	0	2	0	0	0	2	0	2	1	7	4	11	4	34	3	2	4	3	3
1602	1	87	3	1	1	2	4	1	1	2	2	2	2	1	1	1	2	2	0	2	2	0	0	0	2	0	2	2	2	2	0	2	0	0	0	2	0	2	1	7	4	11	4	34	3	2	4	3	3
1603	2	87	3	2	2	2	3	2	2	2	2	1	1	1	2	0	2	0	1	2	2	2	0	2	2	2	2	2	2	2	2	2	2	2	2	2	2	0	2	5	8	12	14	19	2	2	4	1	3
1604	1	88	3	1	1	2	2	1	3	2	2	2	1	2	2	0	0	2	0	1	2	0	2	2	2	0	1	0	2	0	0	2	2	2	0	0	2	0	0	4	7	5	6	20	2	3	4	3	2
1605	1	88	3	1	2	2	2	1	1	2	2	2	2	1	1	0	1	2	2	1	2	1	2	1	2	1	1	1	0	1	1	2	1	2	0	1	1	2	1	7	7	8	7	25	2	2	4	1	2
1606	1	89	3	1	1	2	2	1	3	2	2	2	1	2	2	0	0	2	0	1	2	0	2	2	2	0	1	0	2	0	0	2	2	2	0	0	2	0	0	4	7	5	6	20	2	3	4	3	2
1607	1	89	3	1	2	2	2	1	1	2	2	2	2	1	1	0	1	2	2	1	2	1	2	1	2	1	1	1	0	1	1	2	1	2	0	1	1	2	1	7	7	8	7	25	2	2	4	1	2
1608	1	90	3	1	1	2	2	1	3	2	2	2	1	2	2	0	0	2	0	1	2	0	2	2	2	0	1	0	2	0	0	2	2	2	0	0	2	0	0	4	7	5	6	20	2	3	4	3	2
1609	2	91	3	2	1	2	4	1	1	2	2	2	2	1	3	0	2	2	2	0	0	0	0	0	2	0	1	0	2	2	0	0	0	2	0	2	0	2	2	8	0	13	0	45	3	2	4	4	1
1610	2	91	3	2	1	2	4	1	1	2	2	2	2	1	3	0	2	2	2	0	0	0	0	0	2	0	1	0	2	2	0	0	0	2	0	2	0	2	2	8	0	13	0	45	3	2	4	4	1
1611	2	91	3	2	1	2	4	1	1	2	2	2	2	1	3	0	2	2	2	0	0	0	0	0	2	0	1	0	2	2	0	0	0	2	0	2	0	2	2	8	0	13	0	45	3	2	4	4	1
1612	1	60	1	3	2	2	4	2	2	1	3	2	2	2	3	2	1	1	2	1	0	0	0	1	1	1	1	1	1	1	0	0	0	0	1	2	0	2	2	7	2	9	3	35	2	2	4	3	3
1613	1	60	1	3	2	2	4	2	2	1	3	2	2	2	3	2	1	1	2	1	0	0	0	1	1	1	1	1	1	1	0	0	0	0	1	2	0	2	2	7	2	9	3	35	2	2	4	3	3
1614	1	60	1	2	2	2	4	1	1	2	3	2	2	1	2	0	0	2	2	0	2	0	2	0	2	1	1	2	0	0	0	2	2	2	0	0	0	2	0	6	4	5	7	24	2	2	4	3	3
1615	1	60	1	2	2	2	4	1	1	2	3	2	2	1	2	0	0	2	2	0	2	0	2	0	2	1	1	2	0	0	0	2	2	2	0	0	0	2	0	6	4	5	7	24	2	2	4	3	3
1616	1	60	1	2	2	2	4	1	1	2	3	2	2	1	2	0	0	2	2	0	2	0	2	0	2	1	1	2	0	0	0	2	2	2	0	0	0	2	0	6	4	5	7	24	2	2	4	3	3
1617	1	60	1	2	2	2	4	1	1	2	3	2	2	1	2	0	0	2	2	0	2	0	2	0	2	1	1	2	0	0	0	2	2	2	0	0	0	2	0	6	4	5	7	24	2	2	4	3	3
1618	1	60	1	2	2	2	4	1	1	2	3	2	2	1	2	0	0	2	2	0	2	0	2	0	2	1	1	2	0	0	0	2	2	2	0	0	0	2	0	6	4	5	7	24	2	2	4	3	3
1619	1	60	1	2	2	2	4	1	1	2	3	2	2	1	2	0	0	2	2	0	2	0	2	0	2	1	1	2	0	0	0	2	2	2	0	0	0	2	0	6	4	5	7	24	2	2	4	3	3
1620	1	60	1	1	1	2	3	2	1	2	3	2	1	1	1	0	1	1	0	1	1	1	1	1	1	1	1	1	0	1	1	1	1	2	1	1	1	0	1	3	5	6	7	21	2	3	4	3	3
1621	1	60	1	1	1	2	3	2	1	2	3	2	1	1	1	0	1	1	0	1	1	1	1	1	1	1	1	1	0	1	1	1	1	2	1	1	1	0	1	3	5	6	7	21	2	3	4	3	3
1622	1	60	1	1	2	2	2	2	1	3	3	2	2	1	2	0	2	2	0	0	2	2	0	1	1	0	2	1	1	1	0	2	2	2	0	1	2	2	0	5	5	9	7	26	2	3	4	3	2
1623	1	60	1	1	2	2	2	2	1	3	3	2	2	1	2	0	2	2	0	0	2	2	0	1	1	0	2	1	1	1	0	2	2	2	0	1	2	2	0	5	5	9	7	26	2	3	4	3	2
1624	1	60	1	2	1	2	2	2	1	2	3	2	1	1	3	0	2	2	0	0	2	2	2	2	2	0	0	0	0	0	0	2	2	0	0	2	2	0	0	6	8	2	6	18	2	3	4	3	4
1625	1	60	1	2	1	2	2	2	1	2	3	2	1	1	3	0	2	2	0	0	2	2	2	2	2	0	0	0	0	0	0	2	2	0	0	2	2	0	0	6	8	2	6	18	2	3	4	3	4
1626	1	60	1	1	2	2	2	2	2	2	3	2	1	1	1	0	2	0	0	2	0	2	2	1	1	1	0	0	2	1	2	0	2	2	0	0	2	0	1	3	7	6	7	19	2	3	4	2	2
1627	1	60	1	1	2	2	2	2	2	2	3	2	1	1	1	0	2	0	0	2	0	2	2	1	1	1	0	0	2	1	2	0	2	2	0	0	2	0	1	3	7	6	7	19	2	3	4	2	2
1628	1	60	1	1	2	2	3	1	1	2	3	2	1	1	2	1	2	2	0	0	2	0	0	0	2	0	2	0	2	0	0	2	0	2	2	2	0	0	2	7	2	10	4	35	3	2	4	4	3
1629	1	60	1	1	2	2	3	1	1	2	3	2	1	1	2	1	2	2	0	0	2	0	0	0	2	0	2	0	2	0	0	2	0	2	2	2	0	0	2	7	2	10	4	35	3	2	4	4	3
1630	1	60	1	1	2	2	3	2	1	2	3	1	1	2	2	2	1	0	1	0	1	2	2	0	1	2	2	0	1	0	2	1	0	0	2	1	0	0	0	5	5	4	7	21	2	3	4	2	2
1631	1	60	1	1	2	2	3	2	1	2	3	1	1	2	2	2	1	0	1	0	1	2	2	0	1	2	2	0	1	0	2	1	0	0	2	1	0	0	0	5	5	4	7	21	2	3	4	2	2
1632	1	60	1	2	2	2	3	1	1	3	3	2	1	1	3	0	1	0	0	1	0	1	2	0	0	2	0	0	0	0	0	0	0	2	0	1	2	0	0	1	4	3	4	20	2	2	4	3	2
1633	1	60	1	2	2	2	3	1	1	3	3	2	1	1	3	0	1	0	0	1	0	1	2	0	0	2	0	0	0	0	0	0	0	2	0	1	2	0	0	1	4	3	4	20	2	2	4	3	2
1634	2	60	1	2	2	2	2	1	2	1	3	2	2	1	2	0	2	0	2	0	0	0	0	1	2	0	0	1	0	1	0	0	2	2	0	1	2	2	1	6	1	7	5	31	2	3	4	4	3
1635	2	60	1	3	2	2	3	1	1	2	3	1	1	1	3	0	0	2	0	2	2	2	0	0	0	2	0	2	0	2	0	2	2	0	0	2	0	0	0	2	6	4	8	16	2	4	2	2	2
1636	2	60	1	3	2	2	3	1	1	2	3	1	1	1	3	0	0	2	0	2	2	2	0	0	0	2	0	2	0	2	0	2	2	0	0	2	0	0	0	2	6	4	8	16	2	4	2	2	2
1637	2	60	1	3	2	2	3	1	1	2	3	1	1	1	3	0	0	2	0	2	2	2	0	0	0	2	0	2	0	2	0	2	2	0	0	2	0	0	0	2	6	4	8	16	2	4	2	2	2
1638	2	60	1	2	2	2	2	2	2	3	3	2	2	1	3	2	2	0	2	0	0	0	1	0	2	0	1	0	2	1	1	0	2	2	1	0	2	2	2	8	1	10	6	35	2	3	4	4	4
1639	2	60	1	2	2	2	2	2	2	3	3	2	2	1	3	2	2	0	2	0	0	0	1	0	2	0	1	0	2	1	1	0	2	2	1	0	2	2	2	8	1	10	6	35	2	3	4	4	4
1640	2	60	1	2	2	2	4	1	1	1	3	2	2	1	4	0	2	2	2	0	1	0	2	0	2	0	2	0	2	2	0	1	1	2	0	1	0	2	1	8	3	12	2	39	3	3	4	4	4
1641	2	60	1	2	2	2	4	1	1	1	3	2	2	1	4	0	2	2	2	0	1	0	2	0	2	0	2	0	2	2	0	1	1	2	0	1	0	2	1	8	3	12	2	39	3	3	4	4	4
1642	2	60	1	2	1	2	3	2	3	3	3	2	1	1	2	0	0	0	0	2	2	0	0	0	0	2	0	0	0	2	0	2	2	0	2	0	0	0	2	0	4	4	8	16	2	3	4	3	2
1643	2	60	1	2	1	2	3	2	3	3	3	2	1	1	2	0	0	0	0	2	2	0	0	0	0	2	0	0	0	2	0	2	2	0	2	0	0	0	2	0	4	4	8	16	2	3	4	3	2
1644	2	60	1	2	2	2	2	2	2	2	3	2	1	1	3	0	2	2	2	0	2	0	0	2	2	0	0	0	1	0	0	2	0	0	0	0	0	0	0	8	4	1	2	27	2	3	4	3	3
1645	2	60	1	2	2	2	2	2	2	2	3	2	1	1	3	0	2	2	2	0	2	0	0	2	2	0	0	0	1	0	0	2	0	0	0	0	0	0	0	8	4	1	2	27	2	3	4	3	3
1646	1	60	1	1	2	2	2	2	1	1	3	2	1	1	2	0	0	0	2	2	0	2	2	0	0	0	0	0	0	0	2	0	2	0	0	0	2	0	2	2	6	2	6	16	2	2	4	2	1
1647	1	60	1	1	2	2	2	2	1	1	3	2	1	1	2	0	0	0	2	2	0	2	2	0	0	0	0	0	0	0	2	0	2	0	0	0	2	0	2	2	6	2	6	16	2	2	4	2	1
1648	1	60	1	1	2	2	2	2	1	1	3	2	1	1	2	0	0	0	2	2	0	2	2	0	0	0	0	0	0	0	2	0	2	0	0	0	2	0	2	2	6	2	6	16	2	2	4	2	1
1649	1	60	1	1	2	2	2	2	1	1	3	2	1	1	2	0	0	0	2	2	0	2	2	0	0	0	0	0	0	0	2	0	2	0	0	0	2	0	2	2	6	2	6	16	2	2	4	2	1
1650	2	61	1	2	2	2	3	2	1	3	3	2	2	1	2	0	2	2	1	0	0	0	2	0	2	0	1	0	2	0	1	0	2	2	2	2	2	2	1	7	2	10	7	32	2	3	4	4	4
1651	2	61	1	2	2	2	3	2	1	3	3	2	2	1	2	0	2	2	1	0	0	0	2	0	2	0	1	0	2	0	1	0	2	2	2	2	2	2	1	7	2	10	7	32	2	3	4	4	4
1652	2	61	1	2	2	2	3	2	1	3	3	2	2	1	2	0	2	2	1	0	0	0	2	0	2	0	1	0	2	0	1	0	2	2	2	2	2	2	1	7	2	10	7	32	2	3	4	4	4
1653	2	61	1	2	2	2	4	2	2	2	3	1	1	1	3	0	2	2	2	0	0	0	0	0	2	0	2	0	0	0	2	0	2	0	0	0	2	0	0	8	0	2	6	28	2	4	4	3	3
1654	2	61	1	2	2	2	4	2	2	2	3	1	1	1	3	0	2	2	2	0	0	0	0	0	2	0	2	0	0	0	2	0	2	0	0	0	2	0	0	8	0	2	6	28	2	4	4	3	3
1655	2	61	1	2	2	2	4	2	2	2	3	1	1	1	3	0	2	2	2	0	0	0	0	0	2	0	2	0	0	0	2	0	2	0	0	0	2	0	0	8	0	2	6	28	2	4	4	3	3
1656	2	61	1	2	2	2	4	2	2	2	3	1	1	1	3	0	2	2	2	0	0	0	0	0	2	0	2	0	0	0	2	0	2	0	0	0	2	0	0	8	0	2	6	28	2	4	4	3	3
1657	2	61	1	2	2	2	2	1	2	1	3	2	2	1	2	0	2	0	2	0	0	0	0	1	2	0	0	1	0	1	0	0	2	2	0	1	2	2	1	6	1	7	5	31	2	3	4	4	3
1658	2	61	1	1	2	2	3	2	1	1	3	2	2	1	2	0	2	2	0	2	0	2	2	0	2	0	1	0	2	2	0	0	0	2	0	1	1	2	1	6	6	11	1	34	2	2	4	4	1
1659	2	61	1	1	2	2	3	2	1	1	3	2	2	1	2	0	2	2	0	2	0	2	2	0	2	0	1	0	2	2	0	0	0	2	0	1	1	2	1	6	6	11	1	34	2	2	4	4	1
1660	2	61	1	1	2	2	3	2	1	1	3	2	2	1	2	0	2	2	0	2	0	2	2	0	2	0	1	0	2	2	0	0	0	2	0	1	1	2	1	6	6	11	1	34	2	2	4	4	1
1661	2	61	1	1	2	2	3	2	1	1	3	2	2	1	2	0	2	2	0	2	0	2	2	0	2	0	1	0	2	2	0	0	0	2	0	1	1	2	1	6	6	11	1	34	2	2	4	4	1
1662	2	62	1	1	2	2	4	2	1	1	3	1	2	1	2	2	2	2	1	2	2	2	1	1	0	1	0	1	0	2	0	2	0	2	1	1	2	2	0	7	8	7	7	23	2	3	3	2	2
1663	2	62	1	1	2	2	4	2	1	1	3	1	2	1	2	2	2	2	1	2	2	2	1	1	0	1	0	1	0	2	0	2	0	2	1	1	2	2	0	7	8	7	7	23	2	3	3	2	2
1664	2	62	1	1	2	2	4	2	1	1	3	1	2	1	2	2	2	2	1	2	2	2	1	1	0	1	0	1	0	2	0	2	0	2	1	1	2	2	0	7	8	7	7	23	2	3	3	2	2
1665	2	62	1	1	2	2	4	2	1	1	3	1	2	1	2	2	2	2	1	2	2	2	1	1	0	1	0	1	0	2	0	2	0	2	1	1	2	2	0	7	8	7	7	23	2	3	3	2	2
1666	1	62	1	2	1	2	4	2	2	1	3	2	2	1	1	0	2	0	2	2	0	0	0	2	0	2	1	1	1	1	1	0	2	2	2	2	2	2	2	4	4	11	10	25	2	3	4	2	2
1667	1	62	1	2	1	2	4	2	2	1	3	2	2	1	1	0	2	0	2	2	0	0	0	2	0	2	1	1	1	1	1	0	2	2	2	2	2	2	2	4	4	11	10	25	2	3	4	2	2
1668	1	62	1	1	2	1	3	2	1	1	3	2	2	1	2	2	2	2	2	0	0	0	0	0	0	2	2	0	2	2	0	0	0	2	0	2	0	2	2	8	0	14	2	44	3	1	1	2	2
1669	1	62	1	1	2	1	3	2	1	1	3	2	2	1	2	2	2	2	2	0	0	0	0	0	0	2	2	0	2	2	0	0	0	2	0	2	0	2	2	8	0	14	2	44	3	1	1	2	2
1670	1	62	1	1	1	1	3	2	1	2	3	2	1	2	2	0	2	1	0	1	2	2	1	0	0	0	1	0	0	0	1	2	2	2	0	0	2	0	0	3	6	3	7	17	2	3	1	4	4
1671	1	62	1	1	1	1	3	2	1	2	3	2	1	2	2	0	2	1	0	1	2	2	1	0	0	0	1	0	0	0	1	2	2	2	0	0	2	0	0	3	6	3	7	17	2	3	1	4	4
1672	1	62	1	1	2	1	3	2	1	1	3	2	2	1	2	2	2	2	2	0	0	0	0	0	0	2	2	0	2	2	0	0	0	2	0	2	0	2	2	8	0	14	2	44	3	1	1	2	2
1673	1	62	1	1	2	1	3	2	1	1	3	2	2	1	2	2	2	2	2	0	0	0	0	0	0	2	2	0	2	2	0	0	0	2	0	2	0	2	2	8	0	14	2	44	3	1	1	2	2
1674	1	62	1	1	2	1	3	2	1	1	3	2	2	1	2	2	2	2	2	0	0	0	0	0	0	2	2	0	2	2	0	0	0	2	0	2	0	2	2	8	0	14	2	44	3	1	1	2	2
1675	1	62	1	1	2	1	3	2	1	1	3	2	2	1	2	2	2	2	2	0	0	0	0	0	0	2	2	0	2	2	0	0	0	2	0	2	0	2	2	8	0	14	2	44	3	1	1	2	2
1676	2	62	1	1	2	2	4	2	1	2	3	2	2	1	2	0	2	2	1	0	0	0	0	0	2	0	1	0	2	0	1	0	2	2	2	1	2	2	1	7	0	9	7	33	2	3	4	4	4
1677	2	62	1	1	2	2	4	2	1	2	3	2	2	1	2	0	2	2	1	0	0	0	0	0	2	0	1	0	2	0	1	0	2	2	2	1	2	2	1	7	0	9	7	33	2	3	4	4	4
1678	2	62	1	1	2	2	4	2	1	2	3	2	2	1	2	0	2	2	1	0	0	0	0	0	2	0	1	0	2	0	1	0	2	2	2	1	2	2	1	7	0	9	7	33	2	3	4	4	4
1679	2	62	1	3	2	2	3	2	1	2	3	2	1	1	2	0	2	2	2	0	2	0	1	1	2	1	2	2	0	2	0	2	2	0	2	2	0	0	0	8	4	6	9	25	2	3	4	2	4
1680	2	62	1	2	2	1	3	2	2	2	3	2	2	1	2	0	2	0	0	2	0	2	0	0	2	2	0	1	1	1	1	0	0	0	2	0	2	2	0	4	4	4	8	20	2	1	1	2	2
1681	1	62	1	1	2	2	3	2	2	2	3	2	1	1	2	0	0	0	0	2	0	0	2	0	0	0	0	0	2	0	0	0	0	2	2	2	2	0	0	0	4	6	4	22	2	3	4	3	2
1682	1	62	1	1	2	2	3	2	2	2	3	2	2	1	3	1	2	2	1	0	0	0	1	0	2	0	2	0	2	2	1	0	1	0	0	1	2	2	2	8	1	11	4	38	3	2	4	3	2
1683	2	62	1	2	2	1	3	2	2	2	3	2	2	1	2	0	2	0	0	2	0	2	0	0	2	2	0	1	1	1	1	0	0	0	2	0	2	2	0	4	4	4	8	20	2	1	1	2	2
1684	1	62	1	1	2	2	3	2	2	2	3	2	1	1	2	0	0	0	0	2	0	0	2	0	0	0	0	0	2	0	0	0	0	2	2	2	2	0	0	0	4	6	4	22	2	3	4	3	2
1685	1	62	1	1	2	2	3	2	2	2	3	2	2	1	3	1	2	2	1	0	0	0	1	0	2	0	2	0	2	2	1	0	1	0	0	1	2	2	2	8	1	11	4	38	3	2	4	3	2
1686	1	62	1	1	2	2	3	2	2	2	3	2	2	1	3	1	2	2	1	0	0	0	1	0	2	0	2	0	2	2	1	0	1	0	0	1	2	2	2	8	1	11	4	38	3	2	4	3	2
1687	1	62	1	1	2	2	3	2	2	2	3	2	2	1	3	1	2	2	1	0	0	0	1	0	2	0	2	0	2	2	1	0	1	0	0	1	2	2	2	8	1	11	4	38	3	2	4	3	2
1688	2	62	1	2	2	2	3	1	1	1	3	2	2	1	2	0	2	2	0	2	0	0	0	1	2	0	2	1	2	2	0	0	0	0	0	2	2	2	1	6	3	11	3	35	2	3	4	3	1
1689	2	62	1	2	2	2	3	1	1	1	3	2	2	1	2	0	2	2	0	2	0	0	0	1	2	0	2	1	2	2	0	0	0	0	0	2	2	2	1	6	3	11	3	35	2	3	4	3	1
1690	2	62	1	3	2	2	3	1	3	3	3	2	2	1	2	0	0	0	0	0	2	0	2	0	0	2	0	0	2	0	0	2	0	0	0	2	0	2	0	0	4	6	4	22	2	2	2	3	2
1691	1	63	1	4	1	1	3	2	1	2	3	1	1	1	2	0	0	0	0	2	0	2	1	0	0	1	1	2	2	0	0	0	0	2	0	0	2	0	1	0	5	6	5	20	2	2	1	1	1
1692	2	63	1	3	2	1	4	1	3	1	3	2	1	1	1	0	2	2	2	0	1	0	2	0	0	0	0	1	1	1	1	1	1	2	0	1	1	0	1	6	3	6	5	28	2	1	1	1	2
1693	2	63	1	3	2	1	4	1	3	1	3	2	1	1	1	0	2	2	2	0	1	0	2	0	0	0	0	1	1	1	1	1	1	2	0	1	1	0	1	6	3	6	5	28	2	1	1	1	2
1694	2	63	1	2	1	2	3	2	1	2	3	2	1	1	1	0	1	0	0	1	0	2	0	1	2	0	1	0	2	0	0	0	2	0	2	0	1	0	2	3	4	5	5	23	2	2	4	2	2
1695	2	63	1	2	1	2	3	2	1	2	3	2	1	1	1	0	1	0	0	1	0	2	0	1	2	0	1	0	2	0	0	0	2	0	2	0	1	0	2	3	4	5	5	23	2	2	4	2	2
1696	2	63	1	2	2	2	4	2	1	3	3	2	2	1	4	2	2	1	1	0	0	1	2	1	2	2	2	0	2	2	0	0	2	2	0	2	2	2	0	8	4	12	6	34	2	2	3	3	3
1697	1	63	1	3	2	2	4	2	1	1	3	2	2	2	3	2	2	2	0	0	0	0	2	0	2	0	2	0	2	2	0	0	0	2	0	1	0	2	2	8	2	13	0	43	3	3	4	3	4
1698	2	63	1	2	2	2	4	2	1	3	3	2	2	1	4	2	2	1	1	0	0	1	2	1	2	2	2	0	2	2	0	0	2	2	0	2	2	2	0	8	4	12	6	34	2	2	3	3	3
1699	1	63	1	3	2	2	4	2	1	1	3	2	2	2	3	2	2	2	0	0	0	0	2	0	2	0	2	0	2	2	0	0	0	2	0	1	0	2	2	8	2	13	0	43	3	3	4	3	4
1700	2	63	1	2	1	2	3	2	1	2	3	2	1	1	1	0	1	0	0	1	0	2	0	1	2	0	1	0	2	0	0	0	2	0	2	0	1	0	2	3	4	5	5	23	2	2	4	2	2
1701	2	63	1	2	1	2	3	2	1	2	3	2	1	1	1	0	1	0	0	1	0	2	0	1	2	0	1	0	2	0	0	0	2	0	2	0	1	0	2	3	4	5	5	23	2	2	4	2	2
1702	1	63	1	1	2	2	3	2	2	1	3	2	2	1	1	0	1	0	0	0	0	1	1	0	1	1	1	1	0	0	0	0	2	0	0	0	1	2	1	2	2	4	5	23	2	3	4	2	2
1703	1	63	1	1	2	2	3	2	2	1	3	2	2	1	1	0	1	0	0	0	0	1	1	0	1	1	1	1	0	0	0	0	2	0	0	0	1	2	1	2	2	4	5	23	2	3	4	2	2
1704	1	63	1	1	2	2	3	2	2	1	3	2	2	1	1	0	1	0	0	0	0	1	1	0	1	1	1	1	0	0	0	0	2	0	0	0	1	2	1	2	2	4	5	23	2	3	4	2	2
1705	1	63	1	1	2	2	3	2	2	1	3	2	2	1	1	0	1	0	0	0	0	1	1	0	1	1	1	1	0	0	0	0	2	0	0	0	1	2	1	2	2	4	5	23	2	3	4	2	2
1706	2	63	1	3	2	2	3	2	1	2	3	2	1	1	2	0	2	2	2	0	2	0	1	1	2	1	2	2	0	2	0	2	2	0	2	2	0	0	0	8	4	6	9	25	2	3	4	2	4
1707	2	63	1	2	2	2	3	2	3	2	3	2	2	1	4	0	2	0	1	1	0	0	1	0	2	0	2	0	1	0	0	0	0	2	0	2	0	2	2	5	2	11	0	38	3	3	4	4	3
1708	2	63	1	2	2	2	3	2	3	2	3	2	2	1	4	0	2	0	1	1	0	0	1	0	2	0	2	0	1	0	0	0	0	2	0	2	0	2	2	5	2	11	0	38	3	3	4	4	3
1709	2	63	1	2	2	2	3	2	3	2	3	2	2	1	4	0	2	0	1	1	0	0	1	0	2	0	2	0	1	0	0	0	0	2	0	2	0	2	2	5	2	11	0	38	3	3	4	4	3
1710	2	63	1	2	2	2	3	2	3	2	3	2	2	1	4	0	2	0	1	1	0	0	1	0	2	0	2	0	1	0	0	0	0	2	0	2	0	2	2	5	2	11	0	38	3	3	4	4	3
1711	2	63	1	2	2	2	4	2	1	1	3	2	2	1	2	0	2	2	1	1	0	1	1	1	2	0	1	0	2	1	1	0	1	2	0	2	0	2	2	7	4	12	2	37	3	3	4	1	1
1712	2	63	1	2	2	2	4	2	1	1	3	2	2	1	2	0	2	2	1	1	0	1	1	1	2	0	1	0	2	1	1	0	1	2	0	2	0	2	2	7	4	12	2	37	3	3	4	1	1
1713	2	63	1	2	2	2	4	2	1	1	3	2	2	1	2	0	2	2	1	1	0	1	1	1	2	0	1	0	2	1	1	0	1	2	0	2	0	2	2	7	4	12	2	37	3	3	4	1	1
1714	1	63	1	3	2	2	4	2	1	2	3	2	2	2	3	0	2	2	2	0	0	1	1	0	1	0	2	0	1	0	2	0	0	2	0	1	2	2	0	7	2	8	4	33	2	4	4	4	3
1715	1	63	1	3	2	2	4	2	1	2	3	2	2	2	3	0	2	2	2	0	0	1	1	0	1	0	2	0	1	0	2	0	0	2	0	1	2	2	0	7	2	8	4	33	2	4	4	4	3
1716	2	63	1	2	2	1	2	1	2	2	3	1	1	1	1	0	0	1	1	2	1	2	2	2	0	2	0	1	2	0	1	1	2	2	1	1	0	0	2	2	9	7	8	16	2	1	1	3	3
1717	2	63	1	2	2	1	2	1	2	2	3	1	1	1	1	0	0	1	1	2	1	2	2	2	0	2	0	1	2	0	1	1	2	2	1	1	0	0	2	2	9	7	8	16	2	1	1	3	3
1718	2	63	1	3	2	2	3	1	2	3	3	2	2	1	2	0	0	0	0	0	2	0	2	0	0	2	0	0	2	0	0	2	0	0	0	2	0	2	0	0	4	6	4	22	2	2	2	3	2
1719	2	64	1	1	1	2	4	2	1	1	3	2	2	1	1	1	2	0	2	0	1	2	0	2	2	0	2	2	2	0	2	1	1	0	1	1	1	2	1	7	5	8	8	26	2	3	4	2	3
1720	2	64	1	1	1	2	4	2	1	1	3	2	2	1	1	1	2	0	2	0	1	2	0	2	2	0	2	2	2	0	2	1	1	0	1	1	1	2	1	7	5	8	8	26	2	3	4	2	3
1721	1	64	1	4	1	1	3	2	1	2	3	1	1	1	2	0	0	0	0	2	0	2	1	0	0	1	1	2	2	0	0	0	0	2	0	0	2	0	1	0	5	6	5	20	2	2	1	1	1
1722	1	64	1	3	1	2	3	1	1	2	3	2	2	1	3	1	2	2	2	1	1	0	2	1	2	0	2	0	1	2	0	1	0	2	0	2	0	2	2	9	5	13	1	40	3	4	2	4	4
1723	1	64	1	3	1	2	3	1	1	2	3	2	2	1	3	1	2	2	2	1	1	0	2	1	2	0	2	0	1	2	0	1	0	2	0	2	0	2	2	9	5	13	1	40	3	4	2	4	4
1724	2	64	1	1	2	2	4	2	1	2	3	2	1	1	4	2	1	1	2	0	0	1	1	0	1	1	1	1	1	1	0	0	0	2	0	2	2	0	2	7	2	9	4	34	2	4	4	4	3
1725	2	64	1	1	2	2	4	2	1	2	3	2	1	1	4	2	1	1	2	0	0	1	1	0	1	1	1	1	1	1	0	0	0	2	0	2	2	0	2	7	2	9	4	34	2	4	4	4	3
1726	2	64	1	2	2	2	3	2	2	2	3	2	2	1	1	0	1	1	0	0	0	0	0	1	0	0	1	1	0	0	0	0	2	0	0	0	1	2	0	2	1	3	4	24	2	3	4	2	2
1727	2	64	1	2	2	2	3	2	2	2	3	2	2	1	1	0	1	1	0	0	0	0	0	1	0	0	1	1	0	0	0	0	2	0	0	0	1	2	0	2	1	3	4	24	2	3	4	2	2
1728	2	64	1	1	2	2	4	2	1	2	3	2	2	1	2	2	0	0	0	0	0	2	2	0	1	1	2	0	0	2	0	0	1	2	0	0	0	2	2	3	4	10	2	31	2	3	4	2	3
1729	2	64	1	1	2	2	4	2	1	2	3	2	2	1	2	2	0	0	0	0	0	2	2	0	1	1	2	0	0	2	0	0	1	2	0	0	0	2	2	3	4	10	2	31	2	3	4	2	3
1730	2	64	1	2	2	2	3	2	2	2	3	2	2	1	1	0	1	1	0	0	0	0	0	1	0	0	1	1	0	0	0	0	2	0	0	0	1	2	0	2	1	3	4	24	2	3	4	2	2
1731	2	64	1	2	2	2	3	2	2	2	3	2	2	1	1	0	1	1	0	0	0	0	0	1	0	0	1	1	0	0	0	0	2	0	0	0	1	2	0	2	1	3	4	24	2	3	4	2	2
1732	2	64	1	1	1	2	1	1	1	2	3	2	1	1	3	0	2	0	0	0	2	2	2	2	0	2	0	2	2	0	2	2	2	0	2	2	2	0	0	2	8	4	14	8	1	2	2	3	2
1733	2	64	1	1	1	2	1	1	1	2	3	2	1	1	3	0	2	0	0	0	2	2	2	2	0	2	0	2	2	0	2	2	2	0	2	2	2	0	0	2	8	4	14	8	1	2	2	3	2
1734	2	64	1	1	2	1	3	2	2	1	3	2	2	1	2	2	1	2	2	2	0	2	2	0	0	2	0	0	0	0	2	0	0	0	0	0	2	2	0	7	6	2	6	21	2	1	1	1	2
1735	2	64	1	1	2	1	3	2	2	1	3	2	2	1	2	2	1	2	2	2	0	2	2	0	0	2	0	0	0	0	2	0	0	0	0	0	2	2	0	7	6	2	6	21	2	1	1	1	2
1736	2	64	1	1	2	2	3	2	2	1	3	2	2	1	3	0	2	2	2	0	1	0	1	1	2	0	1	0	1	1	1	1	0	2	0	0	0	2	2	8	3	9	2	36	3	4	4	4	4
1737	2	64	1	1	2	2	3	2	2	1	3	2	2	1	3	0	2	2	2	0	1	0	1	1	2	0	1	0	1	1	1	1	0	2	0	0	0	2	2	8	3	9	2	36	3	4	4	4	4
1738	1	64	1	1	2	2	3	2	1	2	3	2	1	1	2	0	0	2	0	1	0	2	0	1	0	0	0	2	0	1	0	0	0	0	2	0	0	0	2	2	4	3	4	21	2	3	4	2	2
1739	1	64	1	1	2	2	3	2	1	2	3	2	1	1	2	0	0	2	0	1	0	2	0	1	0	0	0	2	0	1	0	0	0	0	2	0	0	0	2	2	4	3	4	21	2	3	4	2	2
1740	1	64	1	1	2	2	3	2	1	2	3	2	1	1	2	0	0	2	0	1	0	2	0	1	0	0	0	2	0	1	0	0	0	0	2	0	0	0	2	2	4	3	4	21	2	3	4	2	2
1741	1	64	1	1	2	2	3	2	1	2	3	2	1	1	2	0	0	2	0	1	0	2	0	1	0	0	0	2	0	1	0	0	0	0	2	0	0	0	2	2	4	3	4	21	2	3	4	2	2
1742	2	64	1	2	1	2	3	2	1	2	3	2	2	2	1	0	1	1	2	1	0	0	1	1	2	0	0	2	0	2	1	0	2	2	1	1	1	2	1	6	3	8	7	28	2	2	2	2	2
1743	2	64	1	2	1	2	3	2	1	2	3	2	2	2	1	0	1	1	2	1	0	0	1	1	2	0	0	2	0	2	1	0	2	2	1	1	1	2	1	6	3	8	7	28	2	2	2	2	2
1744	1	64	1	3	2	2	2	2	2	2	3	2	1	1	2	0	2	0	0	2	2	0	2	0	0	0	0	2	0	0	0	2	2	0	0	0	2	0	0	2	6	0	8	12	2	2	4	2	3
1745	1	64	1	3	2	2	2	2	2	2	3	2	1	1	2	0	2	0	0	2	2	0	2	0	0	0	0	2	0	0	0	2	2	0	0	0	2	0	0	2	6	0	8	12	2	2	4	2	3
1746	1	64	1	1	2	2	4	2	1	1	3	2	2	2	2	1	2	2	1	1	0	2	1	0	2	0	2	0	2	2	0	0	2	2	0	1	1	2	2	8	4	13	3	38	3	3	4	2	1
1747	1	64	1	1	2	2	4	2	1	1	3	2	2	2	2	1	2	2	1	1	0	2	1	0	2	0	2	0	2	2	0	0	2	2	0	1	1	2	2	8	4	13	3	38	3	3	4	2	1
1748	1	64	1	1	1	2	4	2	2	1	3	2	2	1	2	0	0	0	0	2	0	0	2	0	2	0	0	0	2	0	0	0	2	2	0	0	2	2	2	2	4	8	4	26	2	1	4	4	4
1749	1	64	1	1	1	2	4	2	2	1	3	2	2	1	2	0	0	0	0	2	0	0	2	0	2	0	0	0	2	0	0	0	2	2	0	0	2	2	2	2	4	8	4	26	2	1	4	4	4
1750	2	64	1	2	2	2	4	2	1	1	3	2	2	1	2	0	2	2	1	1	0	1	1	1	2	0	1	0	2	1	1	0	1	2	0	2	0	2	2	7	4	12	2	37	3	3	4	1	1
1751	1	64	1	1	1	2	4	2	1	1	3	2	2	1	2	0	2	0	2	0	0	2	2	0	2	0	2	0	2	2	0	0	0	2	0	1	0	2	2	6	4	13	0	39	3	3	4	3	4
1752	1	64	1	1	1	2	4	2	1	1	3	2	2	1	2	0	2	0	2	0	0	2	2	0	2	0	2	0	2	2	0	0	0	2	0	1	0	2	2	6	4	13	0	39	3	3	4	3	4
1753	2	64	1	3	2	2	3	1	2	3	3	2	2	1	2	0	0	0	0	0	2	0	2	0	0	2	0	0	2	0	0	2	0	0	0	2	0	2	0	0	4	6	4	22	2	2	2	3	2
1754	2	65	1	1	1	1	2	2	1	1	3	2	1	1	4	1	1	2	2	0	2	0	0	0	2	0	2	0	1	0	0	2	0	0	2	2	0	0	0	8	2	5	4	31	2	2	1	3	3
1755	1	65	1	1	2	2	3	2	1	1	3	2	2	1	1	0	2	2	1	0	0	0	0	0	2	0	1	0	0	2	0	0	0	2	0	2	0	2	2	7	0	11	0	42	3	3	4	3	3
1756	1	65	1	1	2	2	3	2	1	1	3	2	2	1	1	0	2	2	1	0	0	0	0	0	2	0	1	0	0	2	0	0	0	2	0	2	0	2	2	7	0	11	0	42	3	3	4	3	3
1757	2	65	1	1	2	2	4	2	1	2	3	2	1	1	4	2	1	1	2	0	0	1	1	0	1	1	1	1	1	1	0	0	0	2	0	2	2	0	2	7	2	9	4	34	2	4	4	4	3
1758	2	65	1	1	2	2	4	2	1	2	3	2	1	1	4	2	1	1	2	0	0	1	1	0	1	1	1	1	1	1	0	0	0	2	0	2	2	0	2	7	2	9	4	34	2	4	4	4	3
1759	1	65	1	1	2	2	4	1	2	1	3	2	2	2	2	1	2	2	2	0	0	0	0	1	1	0	2	0	2	0	1	0	2	2	0	2	0	2	2	8	1	12	3	40	3	3	4	4	4
1760	1	65	1	1	2	2	4	1	2	1	3	2	2	2	2	1	2	2	2	0	0	0	0	1	1	0	2	0	2	0	1	0	2	2	0	2	0	2	2	8	1	12	3	40	3	3	4	4	4
1761	1	65	1	1	2	2	4	1	2	1	3	2	2	2	2	1	2	2	2	0	0	0	0	1	1	0	2	0	2	0	1	0	2	2	0	2	0	2	2	8	1	12	3	40	3	3	4	4	4
1762	1	65	1	1	2	2	4	1	2	1	3	2	2	2	2	1	2	2	2	0	0	0	0	1	1	0	2	0	2	0	1	0	2	2	0	2	0	2	2	8	1	12	3	40	3	3	4	4	4
1763	2	65	1	4	2	2	4	2	1	1	3	2	2	1	4	0	2	2	2	0	0	0	0	0	2	2	2	2	2	2	0	0	0	2	2	2	0	2	2	8	0	14	6	40	3	4	4	4	4
1764	2	65	1	4	2	2	4	2	1	1	3	2	2	1	4	0	2	2	2	0	0	0	0	0	2	2	2	2	2	2	0	0	0	2	2	2	0	2	2	8	0	14	6	40	3	4	4	4	4
1765	1	65	1	1	2	1	2	2	1	1	3	2	1	1	2	0	2	1	2	1	0	0	2	0	1	0	0	0	2	1	0	0	0	2	0	2	0	0	1	6	3	8	0	35	2	2	1	3	1
1766	1	65	1	1	2	1	2	2	1	1	3	2	1	1	2	0	2	1	2	1	0	0	2	0	1	0	0	0	2	1	0	0	0	2	0	2	0	0	1	6	3	8	0	35	2	2	1	3	1
1767	2	65	1	4	2	2	4	2	1	1	3	2	2	1	4	0	2	2	2	0	0	0	0	0	2	2	2	2	2	2	0	0	0	2	2	2	0	2	2	8	0	14	6	40	3	4	4	4	4
1768	2	65	1	4	2	2	4	2	1	1	3	2	2	1	4	0	2	2	2	0	0	0	0	0	2	2	2	2	2	2	0	0	0	2	2	2	0	2	2	8	0	14	6	40	3	4	4	4	4
1769	1	65	1	4	2	2	3	2	1	2	3	2	2	1	3	0	0	2	0	2	0	0	1	0	0	0	0	0	2	0	0	0	2	2	0	0	0	2	2	2	3	8	2	29	2	4	4	2	3
1770	1	65	1	4	2	2	3	2	1	2	3	2	2	1	3	0	0	2	0	2	0	0	1	0	0	0	0	0	2	0	0	0	2	2	0	0	0	2	2	2	3	8	2	29	2	4	4	2	3
1771	2	65	1	1	2	2	4	2	2	2	3	2	1	2	2	2	1	1	2	0	0	1	1	0	1	1	1	1	1	1	0	0	0	2	0	2	2	0	2	7	2	9	4	34	2	2	4	4	3
1772	2	65	1	1	2	2	4	2	2	2	3	2	1	2	2	2	1	1	2	0	0	1	1	0	1	1	1	1	1	1	0	0	0	2	0	2	2	0	2	7	2	9	4	34	2	2	4	4	3
1773	2	65	1	1	2	2	4	2	2	2	3	2	1	2	2	2	1	1	2	0	0	1	1	0	1	1	1	1	1	1	0	0	0	2	0	2	2	0	2	7	2	9	4	34	2	2	4	4	3
1774	2	65	1	1	2	2	4	2	2	2	3	2	1	2	2	2	1	1	2	0	0	1	1	0	1	1	1	1	1	1	0	0	0	2	0	2	2	0	2	7	2	9	4	34	2	2	4	4	3
1775	2	65	1	3	2	2	3	2	1	1	3	2	1	1	2	2	0	0	2	2	1	1	1	0	1	2	0	0	0	2	1	1	1	2	0	2	2	0	0	5	5	6	7	23	2	3	4	4	4
1776	1	65	1	3	2	2	3	2	2	3	3	2	1	1	2	1	0	0	1	1	1	1	0	2	2	2	2	0	0	0	0	1	1	0	2	0	2	0	2	4	5	4	8	19	2	3	2	4	2
1777	2	65	1	3	2	2	3	2	1	1	3	2	1	1	2	2	0	0	2	2	1	1	1	0	1	2	0	0	0	2	1	1	1	2	0	2	2	0	0	5	5	6	7	23	2	3	4	4	4
1778	1	65	1	3	2	2	3	2	2	3	3	2	1	1	2	1	0	0	1	1	1	1	0	2	2	2	2	0	0	0	0	1	1	0	2	0	2	0	2	4	5	4	8	19	2	3	2	4	2
1779	2	65	1	3	2	2	3	2	1	1	3	2	1	1	2	2	0	0	2	2	1	1	1	0	1	2	0	0	0	2	1	1	1	2	0	2	2	0	0	5	5	6	7	23	2	3	4	4	4
1780	2	65	1	3	2	2	3	2	1	1	3	2	1	1	2	2	0	0	2	2	1	1	1	0	1	2	0	0	0	2	1	1	1	2	0	2	2	0	0	5	5	6	7	23	2	3	4	4	4
1781	1	65	1	3	2	1	4	1	2	2	3	2	2	1	1	0	2	2	2	2	0	0	0	0	2	0	2	0	2	2	0	0	0	2	0	2	0	2	0	8	2	12	0	42	3	1	1	2	2
1782	1	65	1	3	2	1	4	1	2	2	3	2	2	1	1	0	2	2	2	2	0	0	0	0	2	0	2	0	2	2	0	0	0	2	0	2	0	2	0	8	2	12	0	42	3	1	1	2	2
1783	1	65	1	3	2	1	4	1	2	2	3	2	2	1	1	0	2	2	2	2	0	0	0	0	2	0	2	0	2	2	0	0	0	2	0	2	0	2	0	8	2	12	0	42	3	1	1	2	2
1784	1	65	1	3	2	1	4	1	2	2	3	2	2	1	1	0	2	2	2	2	0	0	0	0	2	0	2	0	2	2	0	0	0	2	0	2	0	2	0	8	2	12	0	42	3	1	1	2	2
1785	1	65	1	1	2	2	4	2	1	1	3	2	2	1	2	1	2	2	2	0	0	0	0	0	2	0	2	0	0	1	0	0	2	2	0	2	0	2	2	9	0	11	2	42	3	3	4	4	4
1786	1	65	1	1	2	2	4	2	1	1	3	2	2	1	2	1	2	2	2	0	0	0	0	0	2	0	2	0	0	1	0	0	2	2	0	2	0	2	2	9	0	11	2	42	3	3	4	4	4
1787	2	65	1	1	2	2	4	2	2	2	3	2	1	2	2	2	1	1	2	0	0	1	1	0	1	1	1	1	1	1	0	0	0	2	0	2	2	0	2	7	2	9	4	34	2	2	4	4	3
1788	2	65	1	1	2	2	4	2	2	2	3	2	1	2	2	2	1	1	2	0	0	1	1	0	1	1	1	1	1	1	0	0	0	2	0	2	2	0	2	7	2	9	4	34	2	2	4	4	3
1789	2	65	1	1	2	2	4	2	2	2	3	2	1	2	2	2	1	1	2	0	0	1	1	0	1	1	1	1	1	1	0	0	0	2	0	2	2	0	2	7	2	9	4	34	2	2	4	4	3
1790	1	65	1	1	2	2	4	2	1	1	3	2	2	1	2	1	2	2	2	0	0	0	0	0	2	0	2	0	0	1	0	0	2	2	0	2	0	2	2	9	0	11	2	42	3	3	4	4	4
1791	1	65	1	1	2	2	4	2	1	1	3	2	2	1	2	1	2	2	2	0	0	0	0	0	2	0	2	0	0	1	0	0	2	2	0	2	0	2	2	9	0	11	2	42	3	3	4	4	4
1792	1	65	1	2	2	2	2	1	1	2	3	2	1	1	2	0	0	0	0	2	0	0	2	2	0	1	0	0	0	0	0	0	2	2	2	0	0	0	2	0	6	4	5	17	2	2	4	2	2
1793	1	65	1	2	2	2	2	1	1	2	3	2	1	1	2	0	0	0	0	2	0	0	2	2	0	1	0	0	0	0	0	0	2	2	2	0	0	0	2	0	6	4	5	17	2	2	4	2	2
1794	1	65	1	2	2	2	2	1	1	2	3	2	1	1	2	0	0	0	0	2	0	0	2	2	0	1	0	0	0	0	0	0	2	2	2	0	0	0	2	0	6	4	5	17	2	2	4	2	2
1795	1	65	1	2	2	2	2	1	1	2	3	2	1	1	2	0	0	0	0	2	0	0	2	2	0	1	0	0	0	0	0	0	2	2	2	0	0	0	2	0	6	4	5	17	2	2	4	2	2
1796	2	65	1	3	2	2	4	2	3	2	3	2	2	1	2	2	2	2	2	2	2	0	0	0	2	0	2	2	2	2	0	2	0	2	0	2	2	2	2	10	4	14	6	38	3	2	4	4	4
1797	2	65	1	2	2	2	4	2	1	1	3	2	2	1	2	0	2	2	1	1	0	1	1	1	2	0	1	0	2	1	1	0	1	2	0	2	0	2	2	7	4	12	2	37	3	3	4	1	1
1798	2	65	1	2	2	2	4	1	1	3	3	2	1	1	1	1	2	0	0	0	0	0	1	1	1	1	1	0	2	0	0	0	2	0	0	0	2	0	1	4	2	4	5	25	2	4	4	4	2
1799	2	65	1	2	2	2	4	1	1	3	3	2	1	1	1	1	2	0	0	0	0	0	1	1	1	1	1	0	2	0	0	0	2	0	0	0	2	0	1	4	2	4	5	25	2	4	4	4	2
1800	2	65	1	2	2	2	4	1	1	3	3	2	1	1	1	1	2	0	0	0	0	0	1	1	1	1	1	0	2	0	0	0	2	0	0	0	2	0	1	4	2	4	5	25	2	4	4	4	2
1801	2	65	1	2	2	2	4	1	1	3	3	2	1	1	1	1	2	0	0	0	0	0	1	1	1	1	1	0	2	0	0	0	2	0	0	0	2	0	1	4	2	4	5	25	2	4	4	4	2
1802	2	65	1	2	2	2	2	2	1	2	3	2	2	1	3	0	2	2	2	0	1	0	0	2	0	0	2	0	1	2	0	1	1	2	0	2	0	2	0	6	3	11	2	36	3	4	4	3	3
1803	2	65	1	2	2	2	2	2	1	2	3	2	2	1	3	0	2	2	2	0	1	0	0	2	0	0	2	0	1	2	0	1	1	2	0	2	0	2	0	6	3	11	2	36	3	4	4	3	3
1804	2	65	1	2	2	2	2	2	1	2	3	2	2	1	3	0	2	2	0	0	1	0	2	0	0	2	0	1	2	0	1	1	0	2	0	2	0	2	0	4	3	8	5	28	2	4	4	3	3
1805	2	65	1	2	2	2	2	2	2	2	3	2	1	1	3	0	2	2	2	0	2	0	0	2	2	0	0	0	1	0	0	2	0	0	0	0	0	0	0	8	4	1	2	27	2	3	4	3	2
1806	2	65	1	2	2	2	2	2	1	2	3	2	2	1	3	0	2	2	0	0	1	0	2	0	0	2	0	1	2	0	1	1	0	2	0	2	0	2	0	4	3	8	5	28	2	4	4	3	3
1807	2	65	1	2	2	2	2	2	2	2	3	2	1	1	3	0	2	2	2	0	2	0	0	2	2	0	0	0	1	0	0	2	0	0	0	0	0	0	0	8	4	1	2	27	2	3	4	3	2
1808	2	65	1	2	2	2	4	2	2	1	3	2	2	2	1	0	2	2	2	2	2	2	2	2	2	2	2	2	2	2	2	2	2	2	2	2	2	2	2	8	10	14	14	22	2	3	4	1	1
1809	1	65	1	1	2	2	4	2	2	1	3	2	1	1	2	2	1	2	2	2	2	0	0	0	0	0	0	1	1	1	2	2	2	0	1	1	1	0	0	7	4	3	9	21	2	3	3	3	2
1810	2	65	1	3	2	2	3	1	2	3	3	2	2	1	2	0	0	0	0	0	2	0	2	0	0	2	0	0	2	0	0	2	0	0	0	2	0	2	0	0	4	6	4	22	2	2	2	3	2
1811	2	66	1	1	1	1	2	2	1	1	3	2	1	1	4	1	1	2	2	0	2	0	0	0	2	0	2	0	1	0	0	2	0	0	2	2	0	0	0	8	2	5	4	31	2	2	1	3	3
1812	2	66	1	1	2	2	4	2	1	2	3	2	1	1	4	2	1	1	2	0	0	1	1	0	1	1	1	1	1	1	0	0	0	2	0	2	2	0	2	7	2	9	4	34	2	4	4	4	3
1813	2	66	1	1	2	2	4	2	1	2	3	2	1	1	4	2	1	1	2	0	0	1	1	0	1	1	1	1	1	1	0	0	0	2	0	2	2	0	2	7	2	9	4	34	2	4	4	4	3
1814	2	66	1	4	1	2	4	2	1	2	3	2	1	1	2	0	2	0	0	1	2	0	2	0	1	1	0	1	0	1	0	2	2	2	0	0	2	0	1	3	5	4	8	18	2	3	4	3	2
1815	2	66	1	4	1	2	4	2	1	2	3	2	1	1	2	0	2	0	0	1	2	0	2	0	1	1	0	1	0	1	0	2	2	2	0	0	2	0	1	3	5	4	8	18	2	3	4	3	2
1816	2	66	1	4	1	2	4	2	1	2	3	2	1	1	2	0	2	0	0	1	2	0	2	0	1	1	0	1	0	1	0	2	2	2	0	0	2	0	1	3	5	4	8	18	2	3	4	3	2
1817	2	66	1	4	1	2	4	2	1	2	3	2	1	1	2	0	2	0	0	1	2	0	2	0	1	1	0	1	0	1	0	2	2	2	0	0	2	0	1	3	5	4	8	18	2	3	4	3	2
1818	1	66	1	1	2	2	3	2	1	3	3	2	2	1	3	0	2	0	0	0	0	0	0	2	0	2	0	2	0	0	0	0	0	2	0	0	0	2	0	2	2	4	4	24	2	3	4	3	3
1819	1	66	1	1	2	2	3	2	1	3	3	2	2	1	3	0	2	0	0	0	0	0	0	2	0	2	0	2	0	0	0	0	0	2	0	0	0	2	0	2	2	4	4	24	2	3	4	3	3
1820	1	66	1	1	2	2	3	2	1	3	3	2	2	1	3	0	2	0	0	0	0	0	0	2	0	2	0	2	0	0	0	0	0	2	0	0	0	2	0	2	2	4	4	24	2	3	4	3	3
1821	1	66	1	1	2	2	3	2	1	3	3	2	2	1	3	0	2	0	0	0	0	0	0	2	0	2	0	2	0	0	0	0	0	2	0	0	0	2	0	2	2	4	4	24	2	3	4	3	3
1822	2	66	1	2	2	2	2	1	2	2	3	2	2	1	3	1	2	0	0	2	2	0	2	0	0	0	0	2	0	2	0	2	2	2	0	0	2	2	0	3	6	6	8	19	2	2	4	4	4
1823	2	66	1	2	2	2	2	1	2	2	3	2	2	1	3	1	2	0	0	2	2	0	2	0	0	0	0	2	0	2	0	2	2	2	0	0	2	2	0	3	6	6	8	19	2	2	4	4	4
1824	2	66	1	2	2	2	2	1	2	2	3	2	2	1	3	1	2	0	0	2	2	0	2	0	0	0	0	2	0	2	0	2	2	2	0	0	2	2	0	3	6	6	8	19	2	2	4	4	4
1825	2	66	1	3	2	2	4	2	3	2	3	2	2	1	2	2	2	2	2	2	2	0	0	0	2	0	2	2	2	2	0	2	0	2	0	2	2	2	2	10	4	14	6	38	3	2	4	4	4
1826	2	66	1	2	2	2	4	2	1	1	3	2	2	1	2	0	2	2	1	1	0	1	1	1	2	0	1	0	2	1	1	0	1	2	0	2	0	2	2	7	4	12	2	37	3	3	4	1	1
1827	2	66	1	2	2	2	2	2	1	3	3	1	1	1	3	0	0	0	2	0	0	0	1	2	0	0	1	2	2	1	0	0	2	2	0	0	0	0	0	2	3	6	4	25	2	3	4	2	3
1828	2	66	1	4	2	2	2	2	1	3	3	1	1	1	3	0	0	0	2	0	0	0	1	2	0	0	1	2	2	1	0	0	2	2	0	0	0	0	0	2	3	6	4	25	2	3	4	2	3
1829	2	66	1	4	2	2	2	2	1	3	3	1	1	1	3	0	0	0	2	0	0	0	1	2	0	0	1	2	2	1	0	0	2	2	0	0	0	0	0	2	3	6	4	25	2	3	4	2	3
1830	2	66	1	2	2	2	2	2	1	3	3	1	1	1	3	0	0	0	2	0	0	0	1	2	0	0	1	2	2	1	0	0	2	2	0	0	0	0	0	2	3	6	4	25	2	3	4	2	3
1831	2	66	1	4	2	2	2	2	1	3	3	1	1	1	3	0	0	0	2	0	0	0	1	2	0	0	1	2	2	1	0	0	2	2	0	0	0	0	0	2	3	6	4	25	2	3	4	2	3
1832	2	66	1	4	2	2	2	2	1	3	3	1	1	1	3	0	0	0	2	0	0	0	1	2	0	0	1	2	2	1	0	0	2	2	0	0	0	0	0	2	3	6	4	25	2	3	4	2	3
1833	2	66	1	2	2	2	4	2	2	1	3	2	2	2	1	0	2	2	2	2	2	2	2	2	2	2	2	2	2	2	2	2	2	2	2	2	2	2	2	8	10	14	14	22	2	3	4	1	1
1834	1	66	1	1	2	2	4	2	2	1	3	2	1	1	2	2	1	2	2	2	2	0	0	0	0	0	0	1	1	1	2	2	2	0	1	1	1	0	0	7	4	3	9	21	2	3	3	3	2
1835	2	67	1	1	1	1	2	2	1	1	3	2	1	1	4	1	1	2	2	0	2	0	0	0	2	0	2	0	1	0	0	2	0	0	2	2	0	0	0	8	2	5	4	31	2	2	1	3	3
1836	1	67	1	2	2	2	3	1	2	1	3	2	2	1	3	0	2	2	2	0	0	0	0	0	2	0	0	0	0	0	0	0	0	0	0	2	0	2	2	8	0	6	0	38	3	3	4	2	2
1837	1	67	1	4	2	2	3	1	1	1	3	2	2	1	2	0	2	2	1	1	0	0	2	0	2	0	1	0	1	2	0	0	1	2	0	1	0	2	2	7	3	11	1	38	3	3	4	3	3
1838	1	67	1	4	2	2	3	1	1	1	3	2	2	1	2	0	2	2	1	1	0	0	2	0	2	0	1	0	1	2	0	0	1	2	0	1	0	2	2	7	3	11	1	38	3	3	4	3	3
1839	2	67	1	2	2	2	4	2	1	1	3	2	2	2	4	2	1	1	2	0	0	1	1	0	1	1	1	1	1	1	0	0	0	2	0	2	0	2	2	7	2	11	2	38	3	4	4	4	3
1840	2	67	1	2	2	2	4	2	1	1	3	2	2	2	4	2	1	1	2	0	0	1	1	0	1	1	1	1	1	1	0	0	0	2	0	2	0	2	2	7	2	11	2	38	3	4	4	4	3
1841	2	67	1	1	2	2	4	2	1	2	3	2	1	1	4	2	1	1	2	0	0	1	1	0	1	1	1	1	1	1	0	0	0	2	0	2	2	0	2	7	2	9	4	34	2	4	4	4	3
1842	2	67	1	1	2	2	4	2	1	2	3	2	1	1	4	2	1	1	2	0	0	1	1	0	1	1	1	1	1	1	0	0	0	2	0	2	2	0	2	7	2	9	4	34	2	4	4	4	3
1843	2	67	1	3	2	2	3	2	2	1	3	2	1	2	2	0	2	0	0	2	0	2	2	0	0	0	0	0	2	0	0	0	2	0	0	0	2	0	0	2	6	2	4	18	2	3	4	3	2
1844	2	67	1	3	2	2	3	2	2	1	3	2	1	2	2	0	2	0	0	2	0	2	2	0	0	0	0	0	2	0	0	0	2	0	0	0	2	0	0	2	6	2	4	18	2	3	4	3	2
1845	1	67	1	1	2	2	4	2	1	1	3	2	2	1	2	0	2	2	1	1	1	2	1	2	1	0	0	1	1	1	0	1	1	2	0	2	0	2	2	6	7	10	3	30	2	3	4	3	1
1846	1	67	1	1	2	2	4	2	1	1	3	2	2	1	2	0	2	2	1	1	1	2	1	2	1	0	0	1	1	1	0	1	1	2	0	2	0	2	2	6	7	10	3	30	2	3	4	3	1
1847	1	67	1	1	2	2	4	2	1	1	3	2	2	1	2	0	2	2	1	1	1	2	1	2	1	0	0	1	1	1	0	1	1	2	0	2	0	2	2	6	7	10	3	30	2	3	4	3	1
1848	2	67	1	2	2	2	3	2	1	1	3	2	2	1	2	0	2	0	0	0	0	0	1	0	2	1	0	0	2	0	1	0	2	2	0	0	0	2	2	4	1	8	4	31	2	3	4	3	2
1849	2	67	1	2	2	2	3	2	1	1	3	2	2	1	2	0	2	0	0	0	0	0	1	0	2	1	0	0	2	0	1	0	2	2	0	0	0	2	2	4	1	8	4	31	2	3	4	3	2
1850	1	67	1	2	2	2	4	1	1	1	3	2	2	1	3	2	2	2	2	0	0	0	0	0	2	0	2	0	2	2	0	0	2	2	0	2	0	2	0	10	0	12	2	44	3	2	4	3	3
1851	1	67	1	2	2	2	4	1	1	1	3	2	2	1	3	2	2	2	2	0	0	0	0	0	2	0	2	0	2	2	0	0	2	2	0	2	0	2	0	10	0	12	2	44	3	2	4	3	3
1852	2	67	1	3	2	2	4	2	3	2	3	2	2	1	2	2	2	2	2	2	2	0	0	0	2	0	2	2	2	2	0	2	0	2	0	2	2	2	2	10	4	14	6	38	3	2	4	4	4
1853	1	67	1	1	2	2	3	2	1	2	3	2	2	1	1	1	1	0	0	0	0	1	1	0	0	1	0	1	0	0	1	0	1	0	1	0	0	2	0	2	2	2	5	21	2	4	4	1	2
1854	1	67	1	1	2	2	3	2	1	2	3	2	2	1	1	1	1	0	0	0	0	1	1	0	0	1	0	1	0	0	1	0	1	0	1	0	0	2	0	2	2	2	5	21	2	4	4	1	2
1855	2	67	1	3	2	2	4	1	1	1	3	2	2	1	4	2	2	2	2	0	0	0	0	0	2	0	0	0	0	2	0	0	0	2	0	0	0	2	2	10	0	8	0	42	3	3	4	4	4
1856	2	67	1	3	2	2	4	1	1	1	3	2	2	1	4	2	2	2	2	0	0	0	0	0	2	0	0	0	0	2	0	0	0	2	0	0	0	2	2	10	0	8	0	42	3	3	4	4	4
1857	1	67	1	2	2	2	3	2	1	1	3	2	1	1	2	1	0	0	0	2	2	2	2	2	0	0	0	2	0	0	2	2	2	0	2	0	2	0	2	1	10	2	12	5	1	1	4	2	1
1858	1	67	1	2	2	2	3	2	1	1	3	2	1	1	2	1	0	0	0	2	2	2	2	2	0	0	0	2	0	0	2	2	2	0	2	0	2	0	2	1	10	2	12	5	1	1	4	2	1
1859	2	67	1	3	2	2	4	1	1	1	3	2	2	1	4	2	2	2	2	0	0	0	0	0	2	0	0	0	0	2	0	0	0	2	0	0	0	2	2	10	0	8	0	42	3	3	4	4	4
1860	2	67	1	3	2	2	4	1	1	1	3	2	2	1	4	2	2	2	2	0	0	0	0	0	2	0	0	0	0	2	0	0	0	2	0	0	0	2	2	10	0	8	0	42	3	3	4	4	4
1861	2	67	1	3	2	2	4	1	1	1	3	2	2	1	4	2	2	2	2	0	0	0	0	0	2	0	0	0	0	2	0	0	0	2	0	0	0	2	2	10	0	8	0	42	3	3	4	4	4
1862	2	67	1	3	2	2	4	1	1	1	3	2	2	1	4	2	2	2	2	0	0	0	0	0	2	0	0	0	0	2	0	0	0	2	0	0	0	2	2	10	0	8	0	42	3	3	4	4	4
1863	2	67	1	1	1	2	4	1	3	3	3	2	2	1	4	2	2	2	0	2	1	0	0	0	2	0	2	2	2	2	1	1	0	0	0	2	2	2	1	8	3	11	6	34	2	3	4	4	4
1864	2	67	1	1	1	2	4	1	3	3	3	2	2	1	4	2	2	2	0	2	1	0	0	0	2	0	2	2	2	2	1	1	0	0	0	2	2	2	1	8	3	11	6	34	2	3	4	4	4
1865	1	67	1	2	2	1	4	2	1	2	3	2	1	1	2	0	2	2	0	0	0	0	2	2	2	0	2	0	2	0	2	0	2	0	2	0	2	0	0	6	4	4	8	22	2	1	1	2	4
1866	1	67	1	2	2	1	4	2	1	2	3	2	1	1	2	0	2	2	0	0	0	0	2	2	2	0	2	0	2	0	2	0	2	0	2	0	2	0	0	6	4	4	8	22	2	1	1	2	4
1867	1	67	1	1	2	2	4	2	1	3	3	2	2	1	3	2	1	1	1	0	0	0	2	0	2	0	2	0	1	2	0	0	2	2	0	0	2	2	2	7	2	11	4	36	3	2	4	2	2
1868	1	67	1	1	2	2	4	2	1	3	3	2	2	1	3	2	1	1	1	0	0	0	2	0	2	0	2	0	1	2	0	0	2	2	0	0	2	2	2	7	2	11	4	36	3	2	4	2	2
1869	2	67	1	2	2	2	4	2	2	1	3	2	2	2	1	0	2	2	2	2	2	2	2	2	2	2	2	2	2	2	2	2	2	2	2	2	2	2	2	8	10	14	14	22	2	3	4	1	1
1870	2	67	1	2	2	2	1	2	2	2	3	2	2	1	2	0	0	2	0	0	2	2	2	0	2	2	0	0	0	0	2	2	2	2	0	0	0	2	0	4	6	4	8	18	2	2	4	3	1
1871	1	67	1	1	2	2	4	2	2	1	3	2	1	1	2	2	1	2	2	2	2	0	0	0	0	0	0	1	1	1	2	2	2	0	1	1	1	0	0	7	4	3	9	21	2	3	3	3	2
1872	1	67	1	1	2	2	3	2	1	2	3	2	1	1	1	0	0	2	0	0	0	0	0	0	0	0	2	1	1	0	0	0	1	2	0	0	2	0	0	2	0	5	4	27	2	1	4	2	2
1873	1	67	1	1	2	2	3	2	1	2	3	2	1	1	1	0	0	2	0	0	0	0	0	0	0	0	2	1	1	0	0	0	1	2	0	0	2	0	0	2	0	5	4	27	2	1	4	2	2
1874	2	68	1	2	1	2	4	2	3	1	3	2	2	1	4	0	2	2	2	0	1	0	0	0	2	2	2	2	2	1	1	1	2	2	0	2	0	2	2	8	1	13	8	36	3	4	4	4	4
1875	2	68	1	1	1	1	2	2	1	1	3	2	1	1	4	1	1	2	2	0	2	0	0	0	2	0	2	0	1	0	0	2	0	0	2	2	0	0	0	8	2	5	4	31	2	2	1	3	3
1876	1	68	1	2	2	2	3	1	2	1	3	2	2	1	3	0	2	2	2	0	0	0	0	0	2	0	0	0	0	0	0	0	0	0	0	2	0	2	2	8	0	6	0	38	3	3	4	2	2
1877	2	68	1	1	2	2	4	2	1	2	3	2	1	1	4	2	1	1	2	0	0	1	1	0	1	1	1	1	1	1	0	0	0	2	0	2	2	0	2	7	2	9	4	34	2	4	4	4	3
1878	2	68	1	1	2	2	2	2	2	2	3	2	1	1	2	0	2	0	0	2	0	0	2	0	0	0	2	0	0	0	2	0	2	0	0	0	2	0	2	2	4	4	6	20	2	2	4	2	3
1879	2	68	1	1	2	2	2	2	2	2	3	2	1	1	2	0	2	0	0	2	0	0	2	0	0	0	2	0	0	0	2	0	2	0	0	0	2	0	2	2	4	4	6	20	2	2	4	2	3
1880	2	68	1	1	2	2	2	2	2	2	3	2	1	1	2	0	2	0	0	2	0	0	2	0	0	0	2	0	0	0	2	0	2	0	0	0	2	0	2	2	4	4	6	20	2	2	4	2	3
1881	1	68	1	1	2	2	4	2	1	1	3	2	2	1	2	0	2	2	1	1	1	2	1	2	1	0	0	1	1	1	0	1	1	2	0	2	0	2	2	6	7	10	3	30	2	3	4	3	1
1882	2	68	1	3	2	2	4	2	3	2	3	2	2	1	2	2	2	2	2	2	2	0	0	0	2	0	2	2	2	2	0	2	0	2	0	2	2	2	2	10	4	14	6	38	3	2	4	4	4
1883	2	68	1	4	2	2	4	1	1	2	3	2	2	1	2	1	2	2	1	1	2	0	2	0	2	0	2	0	2	2	1	2	0	2	0	1	1	2	1	8	5	12	4	35	3	3	4	4	3
1884	2	68	1	4	2	2	4	1	1	2	3	2	2	1	2	1	2	2	1	1	2	0	2	0	2	0	2	0	2	2	1	2	0	2	0	1	1	2	1	8	5	12	4	35	3	3	4	4	3
1885	2	68	1	2	2	2	2	1	1	2	3	2	2	1	2	0	2	0	2	0	0	0	0	1	2	0	0	1	0	1	1	0	2	2	0	1	0	2	2	6	1	8	4	33	2	3	4	4	2
1886	2	68	1	2	2	2	2	1	1	2	3	2	2	1	2	0	2	0	2	0	0	0	0	1	2	0	0	1	0	1	1	0	2	2	0	1	0	2	2	6	1	8	4	33	2	3	4	4	2
1887	2	68	1	2	2	2	4	2	2	1	3	2	2	2	1	0	2	2	2	2	2	2	2	2	2	2	2	2	2	2	2	2	2	2	2	2	2	2	2	8	10	14	14	22	2	3	4	1	1
1888	2	68	1	2	2	2	1	2	2	2	3	2	2	1	2	0	0	2	0	0	2	2	2	0	2	2	0	0	0	0	2	2	2	2	0	0	0	2	0	4	6	4	8	18	2	2	4	3	1
1889	1	68	1	1	2	2	4	2	2	1	3	2	1	1	2	2	1	2	2	2	2	0	0	0	0	0	0	1	1	1	2	2	2	0	1	1	1	0	0	7	4	3	9	21	2	3	3	3	2
1890	2	69	1	2	1	2	4	2	3	1	3	2	2	1	4	0	2	2	2	0	1	0	0	0	2	2	2	2	2	1	1	1	2	2	0	2	0	2	2	8	1	13	8	36	3	4	4	4	4
1891	2	69	1	1	1	1	2	2	1	1	3	2	1	1	4	1	1	2	2	0	2	0	0	0	2	0	2	0	1	0	0	2	0	0	2	2	0	0	0	8	2	5	4	31	2	2	1	3	3
1892	1	69	1	2	2	2	3	1	2	1	3	2	2	1	3	0	2	2	2	0	0	0	0	0	2	0	0	0	0	0	0	0	0	0	0	2	0	2	2	8	0	6	0	38	3	3	4	2	2
1893	1	69	1	1	2	2	4	2	1	1	3	2	2	1	2	0	2	2	1	1	1	2	1	2	1	0	0	1	1	1	0	1	1	2	0	2	0	2	2	6	7	10	3	30	2	3	4	3	1
1894	1	69	1	2	1	2	2	2	1	2	3	2	2	1	2	1	0	0	0	0	0	0	0	0	1	1	0	0	0	0	1	0	2	2	0	0	0	2	1	2	0	5	4	27	2	2	4	2	3
1895	1	69	1	2	1	2	2	2	1	2	3	2	2	1	2	1	0	0	0	0	0	0	0	0	1	1	0	0	0	0	1	0	2	2	0	0	0	2	1	2	0	5	4	27	2	2	4	2	3
1896	2	69	1	2	1	2	2	1	1	2	3	2	1	2	2	0	0	0	2	0	0	1	2	1	0	0	2	0	0	1	2	0	2	0	2	0	2	0	0	2	4	3	8	17	2	3	2	1	2
1897	2	69	1	2	1	2	2	1	1	2	3	2	1	2	2	0	0	0	2	0	0	1	2	1	0	0	2	0	0	1	2	0	2	0	2	0	2	0	0	2	4	3	8	17	2	3	2	1	2
1898	2	69	1	2	2	2	1	2	2	2	3	2	2	1	2	0	0	2	0	0	2	2	2	0	2	2	0	0	0	0	2	2	2	2	0	0	0	2	0	4	6	4	8	18	2	2	4	3	1
1899	2	70	1	2	1	2	4	2	3	1	3	2	2	1	4	0	2	2	2	0	1	0	0	0	2	2	2	2	2	1	1	1	2	2	0	2	0	2	2	8	1	13	8	36	3	4	4	4	4
1900	2	70	1	1	1	1	2	2	1	1	3	2	1	1	4	1	1	2	2	0	2	0	0	0	2	0	2	0	1	0	0	2	0	0	2	2	0	0	0	8	2	5	4	31	2	2	1	3	3
1901	1	70	1	2	2	2	3	1	2	1	3	2	2	1	3	0	2	2	2	0	0	0	0	0	2	0	0	0	0	0	0	0	0	0	0	2	0	2	2	8	0	6	0	38	3	3	4	2	2
1902	1	70	1	2	2	1	2	2	1	2	3	1	1	1	2	0	2	1	0	1	0	0	2	1	0	1	0	0	0	2	2	0	2	2	0	2	0	0	2	3	4	8	5	26	2	1	1	1	1
1903	1	70	1	2	2	1	2	2	1	2	3	1	1	1	2	0	2	1	0	1	0	0	2	1	0	1	0	0	0	2	2	0	2	2	0	2	0	0	2	3	4	8	5	26	2	1	1	1	1
1904	2	70	1	1	2	2	4	2	1	1	3	2	2	2	4	2	1	1	2	0	0	1	1	0	1	1	1	1	1	1	0	0	0	2	0	2	0	2	2	7	2	11	2	38	3	3	4	4	3
1905	2	70	1	2	2	1	3	2	1	1	3	2	1	1	4	0	2	2	0	0	1	0	0	0	0	0	0	0	0	0	0	1	0	0	0	2	0	0	0	4	1	2	1	28	2	3	1	4	4
1906	1	70	1	1	2	2	4	2	2	1	3	2	1	1	2	0	0	2	2	0	0	2	0	0	2	0	2	0	0	0	0	0	0	2	0	0	0	0	2	6	2	6	0	34	2	2	4	4	4
1907	1	70	1	1	2	2	4	2	1	1	3	2	2	1	2	0	2	2	1	1	1	2	1	2	1	0	0	1	1	1	0	1	1	2	0	2	0	2	2	6	7	10	3	30	2	3	4	3	1
1908	2	70	1	1	2	2	2	2	1	2	3	2	1	1	2	0	0	0	0	2	2	2	1	1	0	1	0	0	0	0	0	2	0	2	0	0	2	0	0	0	8	2	5	13	2	3	4	2	2
1909	2	70	1	1	2	2	2	2	1	2	3	2	1	1	2	0	0	0	0	2	2	2	1	1	0	1	0	0	0	0	0	2	0	2	0	0	2	0	0	0	8	2	5	13	2	3	4	2	2
1910	2	70	1	1	2	2	2	2	1	2	3	2	1	1	2	0	0	0	0	2	2	2	1	1	0	1	0	0	0	0	0	2	0	2	0	0	2	0	0	0	8	2	5	13	2	3	4	2	2
1911	2	70	1	1	2	2	2	2	1	2	3	2	1	1	2	0	0	0	0	2	2	2	1	1	0	1	0	0	0	0	0	2	0	2	0	0	2	0	0	0	8	2	5	13	2	3	4	2	2
1912	2	70	1	1	2	2	4	2	1	2	3	2	1	2	4	2	1	2	2	2	2	2	2	2	1	2	1	2	1	1	2	2	2	0	2	1	2	0	2	8	10	6	14	14	2	3	4	4	4
1913	2	70	1	1	2	2	4	2	1	2	3	2	1	2	4	2	1	2	2	2	2	2	2	2	1	2	1	2	1	1	2	2	2	0	2	1	2	0	2	8	10	6	14	14	2	3	4	4	4
1914	2	70	1	1	2	2	4	1	1	2	3	2	2	1	3	1	2	2	0	0	2	0	2	0	1	1	1	2	0	2	2	2	0	2	0	0	2	2	2	6	4	9	9	26	2	2	4	3	3
1915	2	70	1	1	2	2	4	1	1	2	3	2	2	1	3	1	2	2	0	0	2	0	2	0	1	1	1	2	0	2	2	2	0	2	0	0	2	2	2	6	4	9	9	26	2	2	4	3	3
1916	2	70	1	2	2	2	1	2	2	2	3	2	2	1	2	0	0	2	0	0	2	2	2	0	2	2	0	0	0	0	2	2	2	2	0	0	0	2	0	4	6	4	8	18	2	2	4	3	1
1917	2	71	2	2	1	2	4	2	3	1	3	2	2	1	4	0	2	2	2	0	1	0	0	0	2	2	2	2	2	1	1	1	2	2	0	2	0	2	2	8	1	13	8	36	3	4	4	4	4
1918	2	71	2	1	1	1	2	2	1	1	3	2	1	1	4	1	1	2	2	0	2	0	0	0	2	0	2	0	1	0	0	2	0	0	2	2	0	0	0	8	2	5	4	31	2	2	1	3	3
1919	2	71	2	1	2	2	4	2	1	1	3	2	2	2	4	2	1	1	2	0	0	1	1	0	1	1	1	1	1	1	0	0	0	2	0	2	0	2	2	7	2	11	2	38	3	3	4	4	3
1920	2	71	2	2	2	1	3	2	1	1	3	2	1	1	4	0	2	2	0	0	1	0	0	0	0	0	0	0	0	0	0	1	0	0	0	2	0	0	0	4	1	2	1	28	2	3	1	4	4
1921	1	71	2	3	2	2	4	1	1	2	3	2	2	1	3	1	1	2	1	0	0	0	0	0	2	0	1	0	1	1	1	0	0	2	0	1	0	2	2	7	0	10	1	40	3	3	4	1	1
1922	1	71	2	3	2	2	4	1	1	2	3	2	2	1	3	1	1	2	1	0	0	0	0	0	2	0	1	0	1	1	1	0	0	2	0	1	0	2	2	7	0	10	1	40	3	3	4	1	1
1923	1	71	2	1	2	2	4	2	1	2	3	2	2	1	2	1	2	2	0	0	0	0	2	0	2	0	0	0	2	2	0	0	0	2	0	1	0	2	2	7	2	11	0	40	3	3	4	1	2
1924	1	71	2	1	2	2	4	2	1	2	3	2	2	1	2	1	2	2	0	0	0	0	2	0	2	0	0	0	2	2	0	0	0	2	0	1	0	2	2	7	2	11	0	40	3	3	4	1	2
1925	1	71	2	2	2	2	4	2	1	2	3	2	2	1	2	2	2	2	2	2	2	2	2	2	1	1	2	1	2	1	1	2	1	2	0	2	2	2	2	9	10	13	8	28	2	2	4	4	3
1926	1	71	2	2	2	2	4	2	1	2	3	2	2	1	2	2	2	2	2	2	2	2	2	2	1	1	2	1	2	1	1	2	1	2	0	2	2	2	2	9	10	13	8	28	2	2	4	4	3
1927	1	72	2	1	2	2	4	1	2	2	3	2	2	1	2	0	2	2	2	0	2	2	2	2	0	2	0	2	0	2	0	2	0	2	0	2	0	2	0	6	8	8	6	24	2	1	2	1	1
1928	1	72	2	1	2	2	4	2	2	1	3	2	1	1	2	0	0	2	2	0	0	2	0	0	2	0	2	0	0	0	0	0	0	2	0	0	0	0	2	6	2	6	0	34	2	2	4	4	4
1929	1	72	2	1	2	2	4	2	2	1	3	2	1	1	2	0	0	2	2	0	0	2	0	0	2	0	2	0	0	0	0	0	0	2	0	0	0	0	2	6	2	6	0	34	2	2	4	4	4
1930	2	72	2	2	2	2	4	2	1	1	3	2	2	2	2	0	2	2	2	0	0	0	0	0	2	0	0	0	2	2	0	0	0	2	0	2	0	2	2	8	0	12	0	44	3	2	4	4	4
1931	2	72	2	2	2	2	4	2	1	1	3	2	2	2	2	0	2	2	2	0	0	0	0	0	2	0	0	0	2	2	0	0	0	2	0	2	0	2	2	8	0	12	0	44	3	2	4	4	4
1932	2	72	2	2	1	2	4	1	1	2	3	2	2	1	3	0	2	2	0	0	2	2	0	0	0	2	0	0	0	2	0	2	0	2	0	0	0	2	2	4	4	8	4	28	2	3	4	2	2
1933	2	72	2	2	1	2	4	1	1	2	3	2	2	1	3	0	2	2	0	0	2	2	0	0	0	2	0	0	0	2	0	2	0	2	0	0	0	2	2	4	4	8	4	28	2	3	4	2	2
1934	2	72	2	2	2	2	2	1	1	2	3	2	1	1	2	1	1	1	0	2	2	1	2	0	1	0	2	1	2	1	0	2	2	2	0	1	0	0	2	4	7	10	5	26	2	2	4	1	4
1935	2	72	2	2	2	2	2	1	1	2	3	2	1	1	2	1	1	1	0	2	2	1	2	0	1	0	2	1	2	1	0	2	2	2	0	1	0	0	2	4	7	10	5	26	2	2	4	1	4
1936	2	73	2	2	2	2	3	2	2	1	3	2	2	1	2	0	2	0	0	0	0	2	2	0	2	0	0	0	2	2	0	0	0	2	0	0	0	2	2	4	4	10	0	34	2	4	2	4	2
1937	2	73	2	2	2	2	3	2	2	1	3	2	2	1	2	0	2	0	0	0	0	2	2	0	2	0	0	0	2	2	0	0	0	2	0	0	0	2	2	4	4	10	0	34	2	4	2	4	2
1938	2	73	2	2	2	2	3	2	2	1	3	2	2	1	2	0	2	0	0	0	0	2	2	0	2	0	0	0	2	2	0	0	0	2	0	0	0	2	2	4	4	10	0	34	2	4	2	4	2
1939	2	73	2	2	2	2	3	2	2	1	3	2	2	1	2	0	2	0	0	0	0	2	2	0	2	0	0	0	2	2	0	0	0	2	0	0	0	2	2	4	4	10	0	34	2	4	2	4	2
1940	1	73	2	1	2	2	4	1	2	2	3	2	2	1	2	0	2	2	2	0	2	2	2	2	0	2	0	2	0	2	0	2	0	2	0	2	0	2	0	6	8	8	6	24	2	1	2	1	1
1941	2	73	2	3	2	2	4	1	1	2	3	2	2	1	3	1	1	2	0	0	0	0	0	0	1	0	1	1	1	1	0	0	0	2	0	0	0	2	2	5	0	9	1	37	3	3	4	1	1
1942	2	73	2	3	2	2	4	1	1	2	3	2	2	1	3	1	1	2	0	0	0	0	0	0	1	0	1	1	1	1	0	0	0	2	0	0	0	2	2	5	0	9	1	37	3	3	4	1	1
1943	1	73	2	1	2	2	3	1	1	2	3	2	2	1	2	0	2	0	0	0	2	0	2	2	2	1	0	1	0	0	0	2	2	2	0	0	0	2	1	4	6	5	6	21	2	3	4	4	2
1944	1	73	2	1	2	2	3	1	1	2	3	2	2	1	2	0	2	0	0	0	2	0	2	2	2	1	0	1	0	0	0	2	2	2	0	0	0	2	1	4	6	5	6	21	2	3	4	4	2
1945	1	73	2	1	2	2	3	1	1	2	3	2	2	1	2	0	2	2	0	0	2	0	2	2	2	1	0	1	0	0	0	2	2	2	0	0	1	2	1	6	6	5	7	22	2	3	4	4	4
1946	1	73	2	1	2	2	3	1	1	2	3	2	2	1	2	0	2	2	0	0	2	0	2	2	2	1	0	1	0	0	0	2	2	2	0	0	1	2	1	6	6	5	7	22	2	3	4	4	4
1947	1	73	2	1	1	2	4	1	1	1	3	1	1	1	3	0	2	1	0	0	0	0	2	1	0	0	1	0	2	0	0	0	0	2	1	1	1	0	1	3	3	7	2	29	2	2	2	3	1
1948	1	73	2	1	1	2	4	1	1	1	3	1	1	1	3	0	2	1	0	0	0	0	2	1	0	0	1	0	2	0	0	0	0	2	1	1	1	0	1	3	3	7	2	29	2	2	2	3	1
1949	1	73	2	1	1	2	4	1	1	1	3	1	1	1	3	0	2	1	0	0	0	0	2	1	0	0	1	0	2	0	0	0	0	2	1	1	1	0	1	3	3	7	2	29	2	2	2	3	1
1950	1	74	2	1	2	2	4	1	2	2	3	2	2	1	2	0	2	2	2	0	2	2	2	2	0	2	0	2	0	2	0	2	0	2	0	2	0	2	0	6	8	8	6	24	2	1	2	1	1
1951	1	74	2	1	2	2	4	2	1	1	3	2	1	1	1	0	2	2	0	0	0	0	0	0	2	0	0	1	2	2	0	0	0	2	0	2	0	0	0	6	0	8	1	37	3	2	4	4	2
1952	1	74	2	1	2	2	4	2	2	1	3	2	1	1	2	0	0	2	2	0	0	2	0	0	2	0	2	0	0	0	0	0	0	2	0	0	0	0	2	6	2	6	0	34	2	2	4	4	4
1953	2	74	2	2	2	2	4	1	2	2	3	2	1	1	1	0	2	1	0	2	2	1	1	2	0	2	0	2	1	0	2	2	0	2	1	0	2	0	1	3	8	4	11	12	2	3	4	2	2
1954	2	74	2	2	2	2	4	1	2	2	3	2	1	1	1	0	2	1	0	2	2	1	1	2	0	2	0	2	1	0	2	2	0	2	1	0	2	0	1	3	8	4	11	12	2	3	4	2	2
1955	2	74	2	2	2	2	4	1	2	2	3	2	1	1	1	0	2	1	0	2	2	1	1	2	0	2	0	2	1	0	2	2	0	2	1	0	2	0	1	3	8	4	11	12	2	3	4	2	2
1956	2	74	2	2	2	1	4	1	2	3	3	2	2	1	2	2	0	0	0	2	2	2	0	0	2	1	2	0	2	0	1	2	0	2	2	2	2	2	0	4	6	10	8	24	2	1	1	2	1
1957	2	74	2	2	2	1	4	1	2	3	3	2	2	1	2	2	0	0	0	2	2	2	0	0	2	1	2	0	2	0	1	2	0	2	2	2	2	2	0	4	6	10	8	24	2	1	1	2	1
1958	1	74	2	2	1	2	3	1	1	1	3	2	2	1	2	1	2	2	1	0	0	1	2	0	2	1	1	1	2	2	0	0	2	2	0	2	2	2	2	8	3	13	6	36	3	2	4	4	2
1959	2	74	2	2	2	2	3	2	1	2	3	2	1	1	2	0	0	0	1	1	2	1	2	2	0	0	1	0	0	1	2	2	2	0	0	0	2	0	0	1	8	2	8	11	1	2	4	3	3
1960	2	74	2	2	2	2	3	2	1	2	3	2	1	1	2	0	0	0	1	1	2	1	2	2	0	0	1	0	0	1	2	2	2	0	0	0	2	0	0	1	8	2	8	11	1	2	4	3	3
1961	2	74	2	2	2	2	3	2	1	2	3	2	1	1	2	0	0	0	1	1	2	1	2	2	0	0	1	0	0	1	2	2	2	0	0	0	2	0	0	1	8	2	8	11	1	2	4	3	3
1962	2	74	2	2	1	2	4	2	1	1	3	2	1	2	2	1	2	1	2	0	0	2	2	0	2	0	2	0	2	2	0	0	0	2	0	1	0	0	2	8	4	11	0	39	3	3	4	3	4
1963	1	75	2	1	2	2	4	1	2	2	3	2	2	1	2	0	2	2	2	0	2	2	2	2	0	2	0	2	0	2	0	2	0	2	0	2	0	2	0	6	8	8	6	24	2	1	2	1	1
1964	1	75	2	1	2	2	4	2	1	1	3	2	1	1	1	0	2	2	0	0	0	0	0	0	2	0	0	1	2	2	0	0	0	2	0	2	0	0	0	6	0	8	1	37	3	2	4	4	2
1965	2	75	2	1	1	2	4	2	1	1	3	2	1	1	1	2	1	1	0	1	2	1	1	1	0	2	0	2	0	2	0	2	0	0	1	0	1	0	1	4	6	3	8	17	2	3	3	4	4
1966	2	75	2	1	1	2	4	2	1	1	3	2	1	1	1	2	1	1	0	1	2	1	1	1	0	2	0	2	0	2	0	2	0	0	1	0	1	0	1	4	6	3	8	17	2	3	3	4	4
1967	1	75	2	2	1	2	3	1	1	1	3	2	2	1	2	1	2	2	1	0	0	1	2	0	2	1	1	1	2	2	0	0	2	2	0	2	2	2	2	8	3	13	6	36	3	2	4	4	2
1968	1	75	2	2	1	2	4	2	1	1	3	2	2	1	3	1	1	1	0	0	0	0	2	2	2	0	0	0	2	2	0	0	2	2	0	1	0	2	1	5	4	10	2	33	2	4	4	4	3
1969	1	75	2	2	1	2	4	2	1	1	3	2	2	1	3	1	1	1	0	0	0	0	2	2	2	0	0	0	2	2	0	0	2	2	0	1	0	2	1	5	4	10	2	33	2	4	4	4	3
1970	1	75	2	2	1	2	4	2	1	1	3	2	2	1	3	1	1	1	0	0	0	0	2	2	2	0	0	0	2	2	0	0	2	2	0	1	0	2	1	5	4	10	2	33	2	4	4	4	3
1971	2	75	2	2	1	2	4	2	1	1	3	2	1	2	2	1	2	1	2	0	0	2	2	0	2	0	2	0	2	2	0	0	0	2	0	1	0	0	2	8	4	11	0	39	3	3	4	3	4
1972	1	76	2	1	1	2	4	2	1	1	3	2	2	1	4	2	2	2	2	1	2	1	1	1	1	1	1	2	2	2	1	2	2	0	2	1	2	2	2	9	6	10	12	25	2	3	4	1	1
1973	1	76	2	1	1	2	4	2	1	1	3	2	2	1	4	2	2	2	2	1	2	1	1	1	1	1	1	2	2	2	1	2	2	0	2	1	2	2	2	9	6	10	12	25	2	3	4	1	1
1974	1	76	2	1	1	2	4	2	1	1	3	2	2	1	4	2	2	2	2	1	2	1	1	1	1	1	1	2	2	2	1	2	2	0	2	1	2	2	2	9	6	10	12	25	2	3	4	1	1
1975	1	76	2	1	1	2	4	2	1	1	3	2	2	1	4	2	2	2	2	1	2	1	1	1	1	1	1	2	2	2	1	2	2	0	2	1	2	2	2	9	6	10	12	25	2	3	4	1	1
1976	1	76	2	1	1	2	4	2	1	1	3	2	2	1	4	2	2	2	2	1	2	1	1	1	1	1	1	2	2	2	1	2	2	0	2	1	2	2	2	9	6	10	12	25	2	3	4	1	1
1977	1	76	2	1	1	2	2	1	2	3	3	2	2	1	1	0	2	2	0	2	0	0	0	0	2	2	0	0	0	0	0	0	2	2	2	0	2	2	0	6	2	4	8	24	2	2	4	4	2
1978	1	76	2	1	1	2	2	1	2	3	3	2	2	1	1	0	2	2	0	2	0	0	0	0	2	2	0	0	0	0	0	0	2	2	2	0	2	2	0	6	2	4	8	24	2	2	4	4	2
1979	1	76	2	1	1	2	2	1	2	3	3	2	2	1	1	0	2	2	0	2	0	0	0	0	2	2	0	0	0	0	0	0	2	2	2	0	2	2	0	6	2	4	8	24	2	2	4	4	2
1980	1	76	2	1	1	2	2	1	2	3	3	2	2	1	1	0	2	2	0	2	0	0	0	0	2	2	0	0	0	0	0	0	2	2	2	0	2	2	0	6	2	4	8	24	2	2	4	4	2
1981	1	76	2	1	1	2	2	1	2	3	3	2	2	1	1	0	2	2	0	2	0	0	0	0	2	2	0	0	0	0	0	0	2	2	2	0	2	2	0	6	2	4	8	24	2	2	4	4	2
1982	1	76	2	1	2	2	4	2	1	1	3	2	1	1	1	0	2	2	0	0	0	0	0	0	2	0	0	1	2	2	0	0	0	2	0	2	0	0	0	6	0	8	1	37	3	2	4	4	2
1983	2	76	2	1	2	1	4	2	1	2	3	2	2	1	1	0	2	2	2	0	0	0	0	0	2	0	2	0	2	2	0	0	0	0	0	2	0	2	2	8	0	12	0	44	3	1	1	3	3
1984	2	76	2	2	2	2	3	2	1	2	3	2	1	2	2	1	2	2	2	2	2	2	2	0	2	2	2	2	0	2	2	2	2	2	0	0	2	0	2	9	8	8	12	21	2	3	4	4	4
1985	2	76	2	2	2	2	3	2	1	2	3	2	1	1	2	0	1	2	2	2	2	2	2	0	2	0	0	2	0	2	2	2	2	2	0	0	2	0	2	7	8	6	10	19	2	2	4	4	4
1986	2	76	2	1	2	1	4	2	1	2	3	2	2	1	1	0	2	2	2	0	0	0	0	0	2	0	2	0	2	2	0	0	0	0	0	2	0	2	2	8	0	12	0	44	3	1	1	3	3
1987	2	76	2	2	2	2	3	2	1	2	3	2	1	2	2	1	2	2	2	2	2	2	2	0	2	2	2	2	0	2	2	2	2	2	0	0	2	0	2	9	8	8	12	21	2	3	4	4	4
1988	2	76	2	2	2	2	3	2	1	2	3	2	1	1	2	0	1	2	2	2	2	2	2	0	2	0	0	2	0	2	2	2	2	2	0	0	2	0	2	7	8	6	10	19	2	2	4	4	4
1989	2	76	2	2	2	2	3	2	1	2	3	2	1	2	2	1	2	2	2	2	2	2	2	0	2	2	2	2	0	2	2	2	2	2	0	0	2	0	2	9	8	8	12	21	2	3	4	4	4
1990	2	76	2	2	2	2	3	2	1	2	3	2	1	1	2	0	1	2	2	2	2	2	2	0	2	0	0	2	0	2	2	2	2	2	0	0	2	0	2	7	8	6	10	19	2	2	4	4	4
1991	2	76	2	2	2	2	3	2	1	2	3	2	1	2	2	1	2	2	2	2	2	2	2	0	2	2	2	2	0	2	2	2	2	2	0	0	2	0	2	9	8	8	12	21	2	3	4	4	4
1992	2	76	2	2	2	2	3	2	1	2	3	2	1	1	2	0	1	2	2	2	2	2	2	0	2	0	0	2	0	2	2	2	2	2	0	0	2	0	2	7	8	6	10	19	2	2	4	4	4
1993	2	76	2	2	2	2	3	2	1	2	3	2	1	2	2	1	2	2	2	2	2	2	2	0	2	2	2	2	0	2	2	2	2	2	0	0	2	0	2	9	8	8	12	21	2	3	4	4	4
1994	2	76	2	2	2	2	3	2	1	2	3	2	1	1	2	0	1	2	2	2	2	2	2	0	2	0	0	2	0	2	2	2	2	2	0	0	2	0	2	7	8	6	10	19	2	2	4	4	4
1995	2	76	2	2	2	2	3	2	1	2	3	2	1	2	2	1	2	2	2	2	2	2	2	0	2	2	2	2	0	2	2	2	2	2	0	0	2	0	2	9	8	8	12	21	2	3	4	4	4
1996	2	76	2	2	2	2	3	2	1	2	3	2	1	1	2	0	1	2	2	2	2	2	2	0	2	0	0	2	0	2	2	2	2	2	0	0	2	0	2	7	8	6	10	19	2	2	4	4	4
1997	2	76	2	2	2	2	3	2	1	2	3	2	1	2	2	1	2	2	2	2	2	2	2	0	2	2	2	2	0	2	2	2	2	2	0	0	2	0	2	9	8	8	12	21	2	3	4	4	4
1998	2	76	2	2	2	2	3	2	1	2	3	2	1	1	2	0	1	2	2	2	2	2	2	0	2	0	0	2	0	2	2	2	2	2	0	0	2	0	2	7	8	6	10	19	2	2	4	4	4
[truncated: 158 more rows]
[truncated: 54 more columns]
